# Supplementary material for: Incidence, risk factors, and prognosis of acute kidney injury in hospitalized patients with acute cholangitis
Source: PLoS One. 2022 Apr 14;17(4):e0267023. doi: 10.1371/journal.pone.0267023 (PMC9009613; doi:10.1371/journal.pone.0267023)
Supplement: S1 Data — (XLSX) [file pone.0267023.s002.xlsx]

## Sheet: Cholangitis
NO	DM	HTN	HF	LC	CVA	CULBILE	SEX	DEATHADM	DEATHFINAL	AKISTAGE	AKI	CKDE1	JAPAN	SIRSY	qSOFA	OneyearSur	Oneyear	AGEADMI	Score	LOS	BMI	HEIGHT	Bwt	MAP	SBP	DBP	HR	RR	BT	Cr1	WBC2	Hb2	Plt2	BUN2	Cr2	Chol2	Pro2	Alb2	Tbil2	ALP2	AST2	ALT2	NA2	K2	Cl2	CO2_2	CRP2
0001	0	0	0	0	0	0	1	0	0	0	0	0	1	0	0	365	0	54	0.9	3.6			56	96.7	130	80	96	20	36.6	0.71	8.29	15	195	18.2	1.06	205	8.4	5.2	0.92	205	149	143	143.4	5.2	102.5	24	53.2
0002	0	0	0	0	0	1	0	0	0	0	0	0	1	0	0	365	0	68	1.1	11.5	18.8	161	48.8	76.7	110	60	70	18	36.2	0.84	10.63	14.6	249	19.6	0.9	134	7.6	4.3	2.05	275	134	185	138.5	4.4	98.2	26	14.4
0003	0	0	0	0	0	1	1	0	1	0	0	0	1	0	0	30.4	1	74	1.2	7.5	25.8	163.5	69	83.3	110	70	82	20	36.5	0.48	9.74	12.5	247	10.9	0.49	107	6.4	3.1	2.2	229	81	15	132.8	5	98.5	19	102.9
0004	0	0	0	0	0	0	0	0	0	0	0	0	1	0	0	365	0	72	1.2	11.5			65	83.3	110	70	94	20	37.6	0.48	7.44	13.9	238	9.9	0.65	162	7.2	4.5	1.48	175	29	68	137.1	4.2	98.1	24	11.1
0005	0	0	0	0	0	1	0	0	1	1	1	0	1	1	1	365	0	79	2.8	15.5				66.7	80	60	108	28	38.6	0.83	8.83	12.5	121	28.5	1.28	95	5.8	2.6	3.67	202	179	137	137.9	3.9	107.4	17	252.5
0006	0	0	0	0	0	1	1	0	0	0	0	0	2	0	0	365	0	78	1.2	30.5	19.7	151.1	45	100	140	80	60	20	36.6	0.3	10.51	12.6	236	3.2	0.36	294	6.2	3.5	5.2	171	330	112	123.3	4.5	89.4	22	33.3
0007	0	0	0	0	0	0	0	0	0	0	0	0	1	0	0	365	0	55	0.9	9.5	22	172	65	96.7	130	80	74	18	36.4	1.09	14.08	15.3	284	11.3	0.86	132	7.7	4.8	3.86	322	638	603	133.8	4.5	97.2	23	3.7
0008	1	1	0	0	0	0	1	0	1	0	0	1	1	0	0	264.7	1	86	2	5.7			60	90	130	70	70	20	36.5	0.89	6.15	12.9	205	22.9	0.96	157	6.9	3.3	1.05	279	219	154	137	4.7	100.9	24	49.5
0009	1	1	0	0	0	0	1	0	0	0	0	1	1	0	0	365	0	78	1.8	6.5	23.9	158.6	60	96.7	130	80	64	20	36.3	1.08	10.01	11.2	335	18.3	1.21	104	6.9	3.4	0.57	101	25	9	138.1	4.4	102.2	19	32.2
0010	1	1	0	0	0	0	1	0	0	0	0	0	1	0	0	365	0	73	1.8	5.5	22.2	150	50	103.3	130	90	60	20	36.2	0.65	5.03	12.4	278	16.6	0.67	179	7.4	4.5	2.27	121	194	118	141.2	4.8	103.3	26	6.7
0011	0	1	0	0	0	0	1	0	0	0	0	0	2	0	0	38	0	81	1.9	16.5	20.3	172	60	103.3	150	80	84	20	36	0.43	12.36	11.4	570	3	0.41	166	6.7	3.6	3.61	288	679	209	140.3	4.2	103.4	24	45.6
0012	0	1	0	0	0	0	1	0	0	1	1	1	3	0	1	39	0	81	2.5	17.5	24.5	169	70	66.7	80	60	90	20	36.6	1.58	11.27	10.9	166	44.9	2.42	135	5.5	3	0.33	67	34	21	135.8	4.4	101.3	18	338.9
0013	0	1	0	0	0	0	1	0	0	0	0	0	1	0	0	17	0	85	2	3.5			60	93.3	120	80	78	20	36.4	0.85	8.52	11.1	161	27.1	0.75	167	5.2	3.1	0.55	67	9	7	137.5	4	104.7	21	17.4
0014	0	1	0	0	1	1	1	0	1	3	1	0	3	1	1	49	1	84	3.5	26.6			40	66.7	80	60	164	20	36.2	0.54	22.81	10.6	228	46.8	1.95	127	5.4	2.6	4.83	352	215	254	144.8	3.3	108.6	20	113.5
0015	0	0	0	1	0	0	0	0	1	0	0	0	3	0	0	212.5	1	59	3.4	10.5	20.2	172.4	60	83.3	110	70	66	20	36.4	0.57	2.93	11.3	85	15.8	0.75	111	7.1	3.7	6.85	242	174	208	138	4	100.9	26	8.3
0016	0	1	0	0	0	0	0	0	0	0	0	1	1	0	1	208	0	78	2.5	9.5	27.6	155.8	67	80	100	70	66	26	36.3	1.2	9.35	12.2	337	22.3	1.11	99	6.6	3.3	0.57	130	21	52	137.5	4.8	98.5	25	48.4
0017	0	0	0	0	0	0	1	0	0	0	0	0	3	0	0	365	0	67	3.5	13.4	19.5	168.1	55	93.3	120	80	72	20	36.2	0.52	2.63	7.8	49	9	0.41	111	5.2	2.8	3.06	200	119	33	133.1	4.2	102.5	20	10.2
0018	0	0	0	0	0	0	0	0	0	0	0	0	2	0	0	365	0	76	1.2	2.7	22.4	163.8	60	83.3	110	70	62	20	36.4	0.86	28.58	14	222	13.7	1	136	7.8	3.8	7.68	380	373	287	135.8	4	96.7	24	67.9
0019	0	1	0	0	0	0	0	0	0	0	0	0	2	0	1	6.4	0	87	2.6	5.4	22.5	147.7	49	70	90	60	88	20	36.8	0.87	16.72	10.8	102	19.4	1.3	102	4.7	2.4	8.25	544	40	53	133.2	3.7	95.9	24	222.8
0020	0	0	0	0	0	0	0	0	1	0	0	0	1	0	0	46.9	1	70	1.1	3.6	22	158	55	96.7	130	80	88	20	36.4	1.01	12.36	13.7	231	28.2	0.86	191	7.2	3.9	1.21	266	42	61	135.9	4.8	96.9	26	9.4
0021	0	0	0	0	0	0	1	0	0	0	0	0	1	0	0	9.4	0	84	1.3	8.4	20	150	45	83.3	110	70	62	20	36.7	0.55	9.81	10.3	185	7.8	0.44	163	6.3	3.2	0.7	94	16	10	139.4	2.9	102.3	25	30.4
0022	0	1	0	0	0	0	1	0	0	0	0	0	1	0	0	12	0	76	1.8	3.5			65	100	160	70	87	18	36.3	0.44	7.47	10.9	243	19.1	0.62	187	6.1	3.8	0.24	50	59	57	141.8	4.8	104.1	25	0.8
0023	0	0	0	0	0	0	0	0	0	0	0	0	1	0	0	365	0	68	1.1	6.5	28.3	150.4	64	83.3	110	70	60	16	36	0.82	6.89	13.5	169	9.5	0.97	119	6.3	3.9	3.29	118	102	140	138.5	4.2	105.7	24	74.9
0024	0	1	0	0	0	0	0	0	1	1	1	0	3	1	1	133.1	1	89	3.6	22.4	27.5	165	75	57.3	74	49	109	20	36.7	0.76	10.93	14.6	134	25.7	1.33	77	6.1	3.4	3.7	295	3144	1529	135	3.1	101.1	15	42
0025	0	0	0	0	0	0	0	0	0	0	0	0	1	0	0	365	0	68	1.1	16.4	20.8	168	58.6	106.7	140	90	88	18	36.9	0.73	12.79	15.1	243	12	0.94	182	7.7	4.6	3.12	107	59	28	137	3.8	98.9	22	15.1
0026	0	0	0	0	1	0	0	0	0	0	0	1	3	0	1	365	0	79	1.9	13.5	23.9	158.4	60	106.7	160	80	86	24	37.8	1.41	8.08	12.3	152	19.8	1.31	148	6.7	3.4	2.09	134	97	189	129.6	3.3	99.6	21	74.9
0027	0	1	0	0	0	0	1	0	0	0	0	0	1	0	0	365	0	81	1.9	6.5	21.6	152	50	83.3	110	70	60	20	37.6	0.83	8.59	13.4	143	13.2	1.11	80	6.3	3.4	4.69	207	371	371	130.2	4	89.8	25	28.9
0028	0	0	0	0	0	0	1	0	0	1	1	0	2	0	0	9.6	0	80	1.3	8.6	22.1	178	70	66.7	80	60	70	20	36	0.4	10.08	14.1	174	16.1	0.65	90	5.5	2.4	0.36	128	139	82	137.2	3.6	99.9	23	117.3
0029	0	0	0	0	0	0	1	0	0	0	0	0	1	0	0	365	0	70	1.1	24.4	23	169.3	66	96.7	130	80	72	16	36.7	0.69	10.39	13.3	208	17.4	0.7	217	7.3	4.3	2.59	328	279	214	136.9	5.1	98.5	30	4.5
0030	0	1	0	0	0	0	1	0	0	0	0	0	3	0	0	19	0	69	4.1	8.5			65	106.7	140	90	68	20	37	0.71	3.16	14.1	89	13.7	0.91	152	6.2	3.6	0.6	278	216	135	138.4	4.3	103.9	25	111.4
0031	1	1	0	0	0	0	0	0	0	0	0	0	1	0	1	365	0	77	2.5	8.4	22.7	170.6	66	73.3	100	60	80	20	36.4	0.74	9.21	14.1	260	42.9	0.99	168	6.3	4.1	0.69	101	60	48	134.9	2.8	97.1	21	252.8
0032	1	0	0	0	0	0	1	0	0	0	0	0	1	1	0	365	0	70	2	6.5	21.4	152.8	50	90	130	70	91	20	37.7	0.72	13.52	12.2	218	15.1	0.55	212	7.1	3.7	1.1	147	43	29	134.9	3.2	98.2	23	76.5
0033	0	1	0	0	0	0	0	0	0	0	0	0	3	1	0	15.5	0	94	5.4	14.5	23	163	61	73.3	100	60	98	14	36.5	0.64	13.91	10.5	95	16.9	0.87	130	6.4	3.2	2.1	460	74	64	138.5	4.5	99.1	24	154.8
0034	1	0	0	0	0	0	1	0	1	0	0	0	3	0	0	365	0	83	1.3	17.5	29	143.9	60	96.7	130	80	72	20	36.6	0.82	12.61	14.2	203	24.6	0.85	149	6.8	3.8	1.26	113	152	77	135.4	4.5	96.3	27	2.4
0035	1	1	0	0	0	0	1	0	0	0	0	1	2	0	0	365	0	77	1.8	5.5	22.6	156	55	106.7	160	80	62	20	36.1	1.34	18	15.4	187	26.5	1.23	147	7.2	3.9	3.46	150	378	163	137.1	4	96.1	24	13.8
0036	0	0	0	0	0	0	0	0	0	0	0	0	1	0	0	365	0	60	1	4.4			60	96.7	130	80	72	18	36.1	0.76	6.96	14.8	173	6.8	0.68	122	6.8	4.3	1.22	52	19	18	143.4	4.1	105.2	27	0.3
0037	0	1	0	0	0	0	0	0	0	1	1	0	2	0	1	365	0	79	2.5	4.5	24.3	157	60	73.3	100	60	88	20	36.7	0.7	15.72	16.2	236	19.8	1.16	174	7.7	4.7	6.32	270	866	524	134.8	4.8	97.9	23	28.4
0038	1	1	0	0	0	1	0	0	0	1	1	0	2	0	1	41	0	88	2.7	10.4	27.4	159.8	70	70	90	60	84	18	36.6	0.68	15.13	13.9	187	29.5	1.13	100	5.9	3.3	5.7	92	288	327	138.5	3.8	104.7	20
0039	0	0	0	0	0	0	0	0	0	0	0	0	1	0	0	365	0	79	1.3	5.6	24.5	162.9	65	96.7	130	80	64	18	36.3	0.8	6.69	12	190	20.5	0.73	139	6.4	3.9	1.4	294	81	263	136.8	3.9	103.5	22	78.3
0040	0	0	0	0	0	0	0	0	0	0	0	0	1	0	0	365	0	65	1	6.5	21.9	143.2	45	96.7	130	80	78	20	36.5	0.96	15.06	13.5	243	14.9	0.8	142	6.9	3.8	4.06	273	88	77	136	4.1	100.6	26	105.9
0041	1	1	0	0	0	1	1	0	0	0	0	0	1	0	0	291	0	86	2	9.5	23.8	145	50	100	140	80	82	20	36.6	0.77	8.52	11.1	227	13.3	0.97	162	7.3	4.4	0.59	75	20	21	131.7	2.8	96.4	23	1.7
0042	1	0	0	1	0	0	0	0	1	0	0	0	3	1	1	365	0	61	5	14.5	20.8	170	60	76.7	110	60	100	22	38.5	0.63	7.62	12.9	32	14	0.65	77	5.9	3.4	4.96	180	64	55	134.4	3.9	100.5	21	54.1
0043	0	1	0	0	0	0	0	0	0	2	1	0	3	0	0	11.5	0	52	1.4	10.5			55	83.3	110	70	72	20	36.3	1.03	7.59	14.4	124	31.7	2.28	95	7	4.2	4.11	204	227	455	142.2	3.9	101.2	26	108.2
0044	1	1	0	0	0	0	1	0	0	0	0	0	1	0	0	365	0	71	1.7	6.5	23.8	165.8	65.3	116.7	150	100	66	20	36.2	0.64	3.59	12.1	175	10.9	0.57	185	6.3	4.3	0.61	95	24	21	144.4	4.2	109.1	25	0.3
0045	1	0	0	0	0	0	1	0	0	0	0	1	1	1	0	365	0	75	2.1	21.5	21.3	137	40	93.3	140	70	100	18	36	1.06	11.89	9.2	246	23.9	1.24	158	6.8	3.7	0.34	50	13	13	137.4	4.2	101.2	28	3.8
0046	0	0	0	0	0	0	0	0	0	0	0	0	1	1	1	365	0	50	2.4	6.5	26.8	171.6	79	96.7	130	80	96	24	38.5	0.78	17.61	14.4	238	13.2	0.66	106	6.5	3.6	2.97	116	55	78	137.5	4	101.7	25	256
0047	0	0	0	0	0	0	0	0	1	1	1	0	1	0	0	285.8	1	85	1.4	5.4			55	66.7	80	60	84	20	36.4	0.78	6.3	11.6	188	23.2	1.23	185	7.1	3.7	1.78	105	450	169	140.3	4.3	104	20	1.1
0048	0	0	0	0	0	0	0	0	0	0	0	1	2	0	0	365	0	75	1.2	7.4	25.7	161.5	67	86.7	120	70	76	20	37.6	1.39	18.68	12.6	253	19.3	1.21	107	6.4	3.6	4.63	615	430	548	132.2	4	98.9	20	61.8
0049	1	1	0	1	0	0	0	0	0	0	0	0	3	0	0	365	0	68	4.1	6.1	27.6	168	78	83	109	70	70	20	36.2	0.86	6.22	9.8	63	15.1	0.87	147	6.1	3.4	4.9	143	153	35	135.2	3.5	100.4	21	11.3
0050	0	1	0	0	0	1	1	0	0	2	1	1	3	1	1	15.4	0	79	3.4	14.4			50	70	90	60	79	24	37.7	1.02	29.06	11.4	217	36.6	2.2	109	6.3	3.3	4.32	206	97	68	133.8	4.6	96.7	18	320.2
0051	0	0	0	0	0	0	0	0	1	1	1	1	3	0	0	260.4	1	91	1.5	13.5	17.4	176	54	80	116	62	65	18	36.1	1.29	9.23	11.8	115	41	2.09	101	6.3	3.1	0.74	125	46	17	135.2	4.7	98.1	17	279.9
0052	0	1	0	0	0	0	1	0	0	0	0	0	1	0	0	365	0	66	1.6	7.7	18.8	166.3	52	103.7	129	91	100	18	36.4	0.37	6.01	14	144	12	0.5	185	6.8	4.1	1.24	77	18	14	141	3.6	98.2	24	36.5
0053	1	0	0	0	0	0	0	0	0	0	0	0	1	0	0	365	0	74	1.2	8.5	19.3	161.1	50	100	150	75	64	14	36.3	0.9	5.44	12.8	134	19.7	1.04	168	6.6	3.5	4.97	151	101	188	137.3	3.7	99.1	22	20.1
0054	1	1	0	0	0	0	0	0	0	2	1	0	2	0	1	280	0	75	2.5	12.7			60	66.7	90	55	72	18	36.2	0.72	11.23	11.9	211	34	1.98	124	6.8	3.9	9.93	50	88	99	135	3.8	94.7	23	159.3
0055	0	1	0	0	0	1	0	0	1	0	0	0	1	0	0	365	0	59	1.5	3.7			70	106.7	140	90	64	20	36.3	0.57	8.43	13	183	16.1	0.71	152	6.5	4.1	1.22	161	119	248	135.6	3.9	103.2	20	44.6
0056	0	0	0	0	0	1	0	0	0	0	0	0	1	0	0	40	0	89	1.4	16.4	20.2	165	55	83.3	130	60	91	20	37.6	0.69	5.64	13.2	296	20.5	0.86	149	7.3	3.7	3.02	355	35	56	140.2	4.2	102.2	26	114.2
0057	0	0	0	0	0	0	0	0	0	0	0	1	1	0	0	365	0	70	1.1	2.5			77	79	105	66	72	16	36.4	1.29	6.88	10.8	182	17	1.06	127	7.1	3.6	2.56	220	47	44	135.5	4.4	100.1	20	80.4
0058	1	1	0	0	0	0	0	0	0	0	0	0	1	0	0	12.5	0	71	1.7	11.5	21.6	169.4	62	93.3	120	80	72	20	36.4	1.13	8.04	11.5	311	18.2	1.12	155	6.3	3.6	0.62	177	38	61	135.4	4.8	101.7	21
0059	1	0	0	0	0	0	1	0	0	1	1	0	3	0	1	365	0	67	1.7	11.7	23.4	160	60	73.3	100	60	68	18	36.7	0.5	2.3	11.7	99	21.5	0.93	156	6.8	3.3	7.67	280	104	81	128.8	3.9	99	20	198.8
0060	1	0	0	0	0	1	0	0	0	0	0	0	3	0	0	365	0	61	3.4	10.5	28.5	156.8	70	96.7	130	80	88	18	36.4	0.9	5.76	11.5	74	21.2	1.02	132	6.5	3.7	1.49	251	72	78	133	4.4	98.6	21	54.4
0061	1	1	0	0	1	1	1	0	0	0	0	0	1	0	0	364	0	79	1.9	6.6	23	160.1	59	110	150	90	64	20	36.1	0.78	9.25	12.4	235	7.9	0.72	129	6.3	3.2	2.8	140	57	114	138.3	4.3	100	25	72.8
0062	0	0	0	0	0	1	0	0	0	0	0	0	1	0	0	35	0	65	1	3.7	24.2	160	62	83.3	110	70	64	16	36.5	0.91	8.66	13.3	178	22.7	1.2	139	6.7	3.8	2.08	323	265	148	137.3	4.2	101.9	24	24.3
0063	0	0	0	0	1	0	0	0	0	0	0	0	1	0	0	365	0	74	1.2	6.4			54	93.3	140	70	66	20	36.2	0.6	12.83	12.2	210	11.4	0.66	103	5.1	2.9	2.24	149	43	22	138.7	3.5	102.2	30	80.8
0064	1	1	0	0	0	0	1	0	0	0	0	1	2	1	1	7.5	0	81	3.5	6.5	26.4	147	57	88.7	122	72	89	22	36.5	0.93	24.96	10.6	249	10.3	1.1	110	6.3	3.3	5.97	426	312	113	141.2	4	103.5	18	60.7
0065	0	0	0	0	0	1	1	0	0	0	0	0	1	1	1	365	0	50	2.4	16.5	21.8	159	55	63	81	54	104	20	36.4	0.58	12.04	12.5	233	10.1	0.57	165	7.5	4.2	1.21	96	29	33	137	4.5	100.5	24	37.7
0066	0	0	0	0	0	0	0	0	0	0	0	0	2	0	1	104	0	86	2	5.5	24.3	167.4	68	69.3	100	54	76	18	36.4	0.68	6.36	11.1	159	23.1	0.76	143	6.5	3.6	5.57	296	86	194	132.6	4.4	94.2	27	67.5
0067	1	1	0	0	0	0	1	0	0	0	0	0	1	0	0	365	0	86	2	4.6	19.5	160	50	83.3	110	70	74	20	36.4	0.77	7.33	11.7	396	37.7	0.97	169	6.1	3.7	1.35	162	70	47	138.7	4.3	105.1	20	2.2
0068	0	0	0	0	0	1	0	0	0	0	0	0	1	0	0	365	0	43	0.7	4.7	21.1	171.6	62	96.7	130	80	72	18	36.3	0.93	8.38	9.8	192	11.2	0.81	143	7	4.4	0.72	123	149	127	141.1	3.9	103.7	26	0.4
0069	0	0	0	0	0	0	1	0	0	0	0	0	1	0	1	365	0	72	1.8	14.5	21	162	55	96.7	130	80	78	22	36.3	0.59	4.54	13.4	165	20.8	0.4	194	5.9	3.6	4.54	620	89	179	134.3	4.2	102.1	20	2.4
0070	1	1	0	0	0	0	1	0	0	0	0	1	2	0	0	7.6	0	77	1.8	6.6	22.3	172.7	66.5	106.7	160	80	64	20	36.3	1.13	8.62	11.6	350	16.2	1.07	213	6.4	3.7	6.85	470	63	58	139.1	5.5	103.3	24	17.1
0071	0	0	0	0	0	0	1	0	0	2	1	0	1	1	1	9.6	0	91	3	8.6	23.6	172.3	70	70	90	60	112	22	36.6	0.49	4.09	9.9	101	21.3	1.27	134	5.6	3.3	2.22	186	1431	604	141.8	2.6	109.4	15	16.7
0072	0	1	0	0	0	0	0	0	0	0	0	0	1	0	0	11	0	76	1.8	5.4			53	93.3	120	80	68	20	36.3	0.63	4.86	14.1	165	19.7	0.62	170	6.1	4.1	1.81	52	18	16	142.4	4.1	106.3	27	0.6
0073	0	0	0	0	0	1	0	0	0	0	0	0	1	0	0	365	0	56	0.9	8.4	21.5	170	62	106.7	140	90	80	20	37.4	0.85	13.79	10.6	181	18.2	1.24	118	5.9	3.3	4.37	125	35	93	141.4	4.1	108.3	23	209.4
0074	0	0	0	0	0	0	0	0	0	0	0	0	3	0	0	48	0	78	3.7	6.5	23.5	142.9	48	98.3	135	80	98	20	36.3	0.63	8.69	16.3	44	16.4	0.79	89	6.3	3.1	5.39	121	45	49	135.2	4.8	98.5	28	120.2
0075	0	0	0	0	0	1	1	0	0	0	0	0	1	0	0	365	0	60	1	5.4	22.9	147.7	50	93.3	120	80	62	20	36.9	0.51	10.58	12.9	166	9.8	0.5	194	6.8	4.2	3.11	83	287	167	138.7	3.2	104.4	25	1.1
0076	0	0	0	0	0	0	0	0	1	0	0	0	1	0	0	365	0	79	1.3	4.5	22.9	162	60	83.3	110	70	78	22	36.8	0.61	6.54	11.6	208	24.8	0.71	196	6.9	4.2	0.5	116	17	12	141.3	4	104.7	25
0077	0	0	0	0	1	1	0	0	0	0	0	0	2	1	0	28.7	0	78	2.2	27.7			40	80	100	70	93	18	36.5	0.56	13.65	9.6	211	6.6	0.36	81	5.8	1.5	0.8	118	26	19	137.3	3	102.7	24	140.7
0078	0	0	0	0	0	0	1	0	0	0	0	0	1	0	0	365	0	58	0.9	4.5	23.9	143.1	49	80	100	70	76	18	36.4	0.72	5.47	13	236	11.9	0.64	205	7.8	4.6	1.16	99	126	112	133.7	3.9	94.5	27	30.9
0079	0	1	0	0	0	0	0	0	0	0	0	0	1	0	0	365	0	68	1.7	4.5	33.9	163	90	120	160	100	68	16	36.1	0.6	8.56	15.3	185	13	0.65	87	6.7	3.9	5.97	285	272	250	140.1	4	101.4	27
0080	1	0	0	0	0	0	1	0	0	0	0	1	1	0	0	365	0	78	1.2	12.5	25.1	147.9	55	106.7	160	80	84	20	36.7	1.25	9.84	8.7	215	25.6	1.4	257	5.2	2.5	0.61	64	19	12	138.8	4.4	103.9	21	71.6
0081	0	0	1	0	0	0	0	0	0	0	0	0	1	0	1	365	0	81	2	13.5	21.5	167	60	103.3	150	80	84	24	36.6	0.59	4.66	11.6	133	21.8	0.63	117	5.9	2.5	0.75	360	73	56	137	4	104	24	105.1
0082	0	0	0	0	0	0	0	0	0	0	0	0	1	0	0	365	0	64	1	3.6	20.8	170	60	110	150	90	56	20	36.5	0.77	5.09	16.1	217	9.5	0.84	195	6.9	3.5	2.53	269	122	355	139	4.3	99.9	26	32.2
0083	0	1	0	1	0	0	0	0	0	1	1	0	3	0	1	365	0	64	2.3	5.5				73.3	100	60	68	18	36	0.68	3.97	9.4	87	25.4	1.05	98	5.7	2.9	2.71	142	34	31	129.6	3.6	93.2	22	220.9
0084	0	0	0	0	0	1	0	0	0	0	0	0	1	0	0	365	0	23	0.4	8.5	20.9	183.1	70	73.3	100	60	72	18	36.5	0.82	8.74	13.4	198	7.9	0.95	105	6.5	4.6	4.68	81	83	133	140.2	3.6	101	33	4.3
0085	0	0	0	0	0	0	1	0	0	0	0	0	2	0	0	365	0	78	1.2	10.4	22	144.6	46.1	83.3	110	70	64	18	36.4	0.46	24.78	12	301	8.5	0.54	123	5.6	3.1	8.09	353	59	67	132.5	3.7	93.1	24	82.5
0086	1	1	0	0	0	0	0	1	1	2	1	1	3	1	1	4.9	1	85	3.5	3.9				73.3	100	60	90	24	37.1	1.14	15.52	11.6	80	26.3	2.59	113	5.2	3.1	1.68	94	247	124	140.3	3.1	102.2	19	327.2
0087	0	1	0	0	0	0	1	0	0	0	0	0	1	0	0	365	0	84	1.9	2.5	28.9	150	65	76.7	110	60	82	20	36.1	0.71	7.52	14.1	237	12.1	0.66	233	6.7	4	0.68	78	23	12	141.1	5.1	100.8	29	1.7
0088	0	0	0	0	0	1	0	0	0	0	0	0	2	0	0	365	0	70	1.1	8.3	22.8	170	66	83.3	110	70	80	18	36.2	0.85	20.42	13.4	127	9.9	0.69	81	5.2	3.1	9.68	260	184	105	133.9	3.6	97.6	23	120.5
0089	0	0	0	0	0	0	0	0	0	0	0	0	2	0	0	16.4	0	83	1.3	15.4			75	130	190	100	90	16	37.8	0.69	15.97	16.5	153	17.8	0.9	139	6.8	4.2	4.43	375	1162	789	140.7	4.2	101.2	23	157.5
0090	1	0	0	0	0	0	0	0	0	0	0	0	1	0	0	6.7	0	80	1.3	5.7	19.1	148	41.8	93.3	120	80	60	18	36.2	0.71	6.58	10.1	200	12	0.81	138	7	3.6	0.66	136	18	10	139.9	2.8	102.2	26	7.7
0091	1	1	0	0	0	0	1	0	0	0	0	0	1	0	0	4.5	0	72	1.7	3.5	26.6	158.6	67	86.7	120	70	74	18	36.6	0.34	7	12.6	334	5	0.49	202	6.5	3.9	0.68	55	38	17	138.1	4.6	100.5	24	50
0092	0	0	0	0	0	1	1	0	1	0	0	0	1	0	0	365	0	60	1	17.5	24.2	154.4	57.6	96.7	130	80	64	20	36.2	0.47	5.16	11.1	229	12.1	0.49	174	7.3	4	0.36	92	19	17	141	3.8	102.2	27	33.1
0093	0	0	0	0	0	1	1	0	0	0	0	1	1	0	0	173	0	74	1.2	7.7			52	76.7	110	60	70	20	36	1.1	5.71	10.4	200	11.2	0.9	223	6.1	3.7	1.97	211	458	87	143.5	3.2	105.8	25	1
0094	1	1	0	0	0	0	1	0	0	0	0	1	2	0	0	6.7	0	77	1.8	5.7	20.1	169.7	57.9	93.7	149	66	93	18	36.5	0.94	4.97	10.3	296	20.2	1.25	198	6.5	3.7	9.66	576	293	412	131.2	4.5	93.9	23	12.9
0095	0	1	0	0	0	0	1	0	0	0	0	0	2	1	1	141	0	82	3.5	15.6	26.3	163	70	86.7	120	70	80	24	38.2	0.86	19.03	10.2	319	23.2	0.98	163	6.9	3.8	0.68	140	84	121	141.2	3.9	103.3	27	16.7
0096	0	0	0	0	0	0	0	0	0	0	0	0	1	0	0	365	0	69	1.1	14.6				70.3	91	60	80	16	36.6	0.59	10.56	10.8	400	12	0.57	155	6.7	3.7	3.76	163	308	172	136.3	4.3	100.2	23	10
0097	0	0	0	0	0	0	0	0	0	0	0	0	1	0	0	7.5	0	65	1	6.5	25.4	159.9	65	73.3	100	60	68	20	36.5	0.78	8.37	13.8	134	14.5	0.66	205	6.9	4.4	2.25	125	300	141	139.4	3.9	103.6	23
0098	0	0	0	0	0	1	0	0	0	0	0	0	1	0	0	365	0	74	1.2	8.5	22.5	170	65	110	150	90	84	20	36.4	0.77	10.56	13.5	298	7.9	0.73	138	6.7	3.3	0.84	88	33	23	136.8	3.1	94.8	26	73.2
0099	0	1	0	0	0	0	1	0	0	0	0	1	1	0	0	17	0	92	2.1	5.6	24.4	148.8	54	73.3	100	60	72	20	36.4	1.12	7.44	9.5	301	26.7	1.35	216	6.5	3.6	0.6	88	19	9	138.6	4	99.3	25	58.7
0100	0	1	0	0	0	0	1	0	0	0	0	0	1	0	0	78	0	64	1.6	6.5	21.9	160	56	93.3	120	80	78	18	36.2	0.52	5.33	12.3	120	6.9	0.58	123	6	4	0.83	109	64	54	140.6	3.5	105.2	25	17.2
0101	1	0	0	0	0	0	0	0	0	2	1	0	3	1	1	365	0	70	2.7	16.5	24.4	169.4	70	96.7	130	80	130	34	40.7	0.87	14.33	11.1	62	48.3	1.92	109	6	3.4	3.92	94	69	65	138.9	3.9	104.5	19	176.3
0102	0	0	0	0	0	0	0	0	0	0	0	0	2	0	0	365	0	53	0.8	21.5	20.3	155.5	49.2	93.3	120	80	56	14	36.3	0.57	11.77	12.7	146	10.6	0.8	82	4	2.4	7.33	96	241	83	137.5	4.3	99.3	24	223
0103	0	0	0	0	0	0	1	0	1	0	0	0	1	0	0	281.7	1	85	1.4	12.6	22.6	163	60	83.3	110	70	82	20	36.1	0.71	6.71	8.3	304	8.5	0.72	139	6.1	2.9	4.78	304	96	80	134.5	4.4	101.6	23	116.2
0104	1	0	0	0	0	0	0	0	1	0	0	0	2	0	0	242.9	1	82	1.3	4.5			65	93.3	120	80	72	20	36.2	0.74	6.58	10.8	376	9.1	0.72	119	5.7	1.8	0.16	121	23	14	127.1	4.4	95	19	50.2
0105	0	1	0	0	0	0	1	0	0	0	0	0	1	0	0	365	0	75	1.8	5.5			55	93.3	120	80	72	20	36.2	0.56	11.26	11.3	181	15.1	0.73	140	5.5	3.2	0.57	106	26	40	137.9	3.8	102.8	23	169.1
0106	1	1	0	0	0	0	1	0	1	3	1	0	3	0	0	365	0	79	1.9	12.5	22.2	167	62	86.7	120	70	80	20	36.4	0.42	24.41	9.7	94	35.8	1.84	88	4.6	2.7	3.16	157	253	233	128.4	4.5	93.4	9	110.9
0107	0	1	0	0	0	0	0	0	0	0	0	1	1	1	1	365	0	79	3.4	5.6			55	81	103	70	99	26	36.4	1.19	5	12	266	21.5	0.91	124	6.7	3.3	0.53	346	60	93	138.7	4.4	102.7	26	36
0108	0	0	0	1	0	0	0	0	0	0	0	0	1	0	0	170	0	68	1.1	8.5	24.7	162.2	65	76.7	110	60	78	22	36.3	0.67	6.29	10.3	125	14.4	0.84	155	6.7	3.5	1.93	347	69	35	130	4	94.1	19	33.3
0109	0	0	0	1	0	1	0	0	0	0	0	0	1	0	0	365	0	71	1.1	14.6	21.7	173.2	65	93.3	120	80	64	18	36.3	0.64	7.11	12.4	263	15.3	0.71	123	5.9	3.2	5.92	377	131	169	134.3	4.4	98.4	23	85.9
0110	0	0	0	0	0	0	1	0	0	0	0	0	1	0	0	12.4	0	61	1	11.4				93.3	120	80	80	20	36.7	0.48	10.01	12.6	233	13	0.65	135	5.6	3.8	3.09	147	1114	733	138.4	3.1	103.3	22	57.1
0111	1	1	0	0	0	0	1	0	0	0	0	0	1	1	0	365	0	74	2.7	3.5	22.3	166.6	62	83.3	110	70	80	20	38.1	0.62	10.32	12.5	150	12.9	0.77	128	6.1	3.5	4.4	478	223	244	144.1	3.5	104.2	25	64.3
0112	0	0	0	0	0	0	0	0	0	0	0	0	1	0	0	365	0	23	0.4	3.5			70	90	110	80	80	20	36.3	1	6.54	14.5	266	9.9	1	118	6.6	4.6	5.2	82	42	139	138.9	4.3	106.2	21	5
0113	0	0	0	0	0	0	0	0	0	2	1	0	3	1	0	365	0	52	1.7	8.5			55	83.3	110	70	98	20	38.1	0.98	14.32	16.1	145	18	2.21	133	6.1	3.6	1.3	102	181	146	135.6	4.2	100.3	19	118.1
0114	0	0	0	0	0	0	1	0	0	1	1	0	2	1	1	365	0	76	2.8	7.5			65	96.7	150	70	60	40	36.4	0.75	14.5	9.8	158	22.9	1.16	113	5.3	2.9	0.21	83	1019	493	139.1	3.8	105.6	19	169
0115	1	1	0	0	0	0	1	0	0	0	0	0	2	0	0	365	0	81	1.9	6.5	22.2	161.7	58	110	150	90	72	18	36.4	0.81	2.68	11.4	128	22.5	1.06	164	6.7	3.5	0.23	102	39	13	135.3	4.9	101.9	21	0.7
0116	0	0	0	0	0	0	1	0	0	0	0	0	2	0	0	8.6	0	80	1.3	7.6	27.9	165	76	86.7	140	60	83	20	39.3	0.73	6.52	12.1	213	18.4	0.71	119	6.7	4.1	0.69	82	25	12	143.9	4.2	107.3	32	0.4
0117	0	1	0	0	0	1	1	0	0	2	1	0	2	0	0	10.5	0	89	2	9.5			55	93.3	120	80	76	20	36.3	0.69	32.12	11.5	138	24.7	1.8	98	6.7	3.4	6.37	285	239	167	134.6	3.3	96.9	15	171.4
0118	1	1	0	1	0	0	1	0	0	0	0	0	1	0	0	365	0	73	1.8	13.5	26.8	151	61	83.3	110	70	80	18	36.1	0.87	2.38	11.8	126	17.8	0.92	182	6.9	4.4	0.36	94	14	13	134.8	4.7	101	25	5.7
0119	0	0	0	0	0	0	1	0	0	0	0	0	1	0	0	365	0	60	1	3.4	24.9	144.5	52	83.3	110	70	72	18	36.3	0.62	4.63	12.3	207	15.1	0.57	209	6.8	3.9	0.43	72	14	10	140.6	4.2	107.2	25	0.3
0120	1	0	0	0	0	0	0	0	0	0	0	0	1	1	1	365	0	60	2.5	5.5	19.9	164.8	54	83.3	110	70	114	32	38.4	0.95	16	14	135	11	0.69	174	7.4	4.1	3.19	348	149	200	135.9	4	101.1	26	7.7
0121	0	1	0	0	1	0	1	0	0	0	0	0	1	0	0	365	0	83	1.9	4.6			60	96.7	130	80	88	18	36.6	0.77	9.46	11.2	239	21.2	0.91	168	7.1	4.2	2.43	110	63	46	141.4	4.1	105.7	21	1.7
0122	0	0	0	0	0	1	0	0	0	0	0	0	1	0	0	365	0	79	1.3	7.5				73.3	100	60	65	20	36.5	0.92	10.55	14.4	122	16.7	0.95	79	5.7	3.1	1.99	58	27	16	139.1	3.9	107.2	20	141.5
0123	1	1	0	0	0	0	0	0	0	1	1	0	3	1	1	36	0	79	3.4	6.5	23.4	160	60	70	90	60	72	24	36.3	0.6	16.34	12.2	86	27.7	1.18	117	5.8	3.1	4.48	199	614	230	138.1	3.2	102	20	57.9
0124	0	1	0	0	0	0	0	0	0	0	0	0	3	0	0	365	0	74	1.8	7.6	26.6	150.3	60	106.7	140	90	80	20	37.2	0.58	4.88	13	112	24.5	0.74	137	6.5	3.9	7.43	97	98	190	137	3.5	103	21	139.2
0125	0	1	0	0	0	0	1	0	0	0	0	0	1	0	0	30	0	77	1.8	10.7	20.4	151.8	47	96.7	130	80	72	20	37.9	0.55	6.49	11.5	173	22.9	0.55	129	6.3	3.9	2.82	63	21	14	139.1	3.5	103.4	26	67.8
0126	0	0	0	0	0	1	1	0	0	0	0	0	1	0	0	365	0	75	1.2	4.4	28	146.3	60	100	140	80	90	18	36	0.63	8.64	10.3	263	13.3	0.65	176	7.2	4.1	1.26	65	23	16	139.2	4.3	100.3	28	5.2
0127	0	0	0	0	0	0	0	0	0	0	0	0	2	0	0	365	0	81	1.3	14.7			60	96.7	130	80	74	20	36.9	0.84	18.72	14.3	240	16.9	0.96	136	6.5	3.7	2.47	79	50	78	132.8	4	99.9	21	323.9
0128	0	0	0	0	0	0	0	0	0	0	0	0	1	0	0	10.4	0	77	1.2	9.4	24.7	162.3	65	106.7	140	90	74	18	37.2	0.83	7.96	8.9	627	11.2	0.62	114	6.6	3.1	0.53	247	37	36	135.6	4.3	98.2	27	160.1
0129	0	0	0	0	0	0	0	0	0	0	0	0	1	0	1	365	0	70	1.8	4.5			55	73.3	100	60	56	18	36.4	0.7	4.39	12.4	236	13.2	0.54	119	6.4	3.7	0.44	113	11	19	139.2	3.9	108.2	22	5.8
0130	0	0	0	0	1	0	0	0	0	3	1	0	3	0	1	29.4	0	86	2	28.4				80	100	70	90	18	36.4	0.33	25.67	14	76	31.8	1.01	123	5.4	2.9	4.8	143	84	130	131.8	3.9	96.6	21	134.1
0131	1	1	0	0	0	1	0	0	0	0	0	0	1	0	0	365	0	54	1.5	4.5	28.4	178	90	106.7	140	90	75	16	36.5	1.02	5.29	14.7	169	11.9	0.87	189	6.6	4.1	5.54	211	207	417	140.9	3.9	102.2	24	20.4
0132	0	1	0	0	0	0	0	0	0	0	0	0	2	0	0	365	0	79	1.9	14.5	21.5	174	65	103.3	130	90	72	20	36.2	0.83	14.57	14.8	170	20.4	0.91	149	6.7	3.7	3.85	100	193	384	135.5	4.2	103.3	22	71.9
0133	0	0	0	0	0	1	0	0	0	0	0	0	1	0	0	365	0	40	0.6	7.4	26.1	175	80	73.3	100	60	86	20	36.3	0.59	11.88	13.7	172	9.1	0.8	192	7.1	4	4.93	158	324	99	131.5	4.1	99.4	19	129.9
0134	0	0	0	0	0	0	0	0	0	0	0	0	3	0	0	16.5	0	62	3.4	15.5	22.1	169	63	83.3	110	70	82	20	37.3	0.87	7.87	15.6	50	25.1	1.3	101	5.5	3.2	5.11	164	156	122	139.1	4.1	105.2	21	266.4
0135	0	1	0	0	0	0	0	0	0	3	1	0	3	1	0	365	0	77	5.2	17.4				83.3	110	70	92	14	36.4	0.76	10.25	13.3	47	63.9	2.92	128	5.2	2.6	2.24	341	61	83	137.5	3.5	104	19	258.1
0136	0	0	0	0	0	0	1	0	0	0	0	0	1	0	0	9.4	0	58	0.9	8.4	24	156.8	59	126.7	160	110	73	18	36.2	0.62	8.41	11.6	320	15.3	0.74	191	7	4.2	0.76	252	307	114	141.8	3.9	103.2	25	53
0137	0	1	0	0	0	0	1	0	0	0	0	0	2	0	0	8.7	0	88	2	7.7	22.2	150	50	86	122	68	82	20	36.6	0.83	12.93	9.7	348	17.8	0.57	99	5.1	2.2	12.51	624	104	120	135.8	4.1	105.7	16	85.7
0138	0	0	0	0	0	1	0	0	0	0	0	0	1	0	1	49	0	82	2	27.5	22.9	161.9	60	70	90	60	84	24	36.3	0.75	7.22	14.2	160	14.4	1.07	100	6	2.9	3.68	334	386	245	136.5	2.7	97.9	25	40.1
0139	1	1	0	0	0	0	0	0	1	0	0	1	2	0	0	365	0	77	1.8	2.6	23.1	147	50	93.3	120	80	64	20	36.5	1.28	13.13	9	196	19.3	1.31	116	7	3.1	4.43	582	106	147	127.5	4.4	94.5	21	91.6
0140	0	1	0	0	0	1	0	0	1	0	0	0	1	0	0	365	0	79	1.9	13.5	21.3	165	58	87	113	74	75	20	36.5	0.99	7.68	13.5	209	18.6	0.91	183	6.7	4.2	1.53	292	36	30	138.3	4.5	103	24	124
0141	0	0	0	0	0	0	0	0	0	0	0	0	3	0	0	365	0	60	3.4	14.5	22	165.1	60	93.3	120	80	80	20	36.6	0.64	4.99	14.5	87	20.7	0.82	111	6	3.3	2.34	119	36	23	136.9	3.6	101.3	27	208.8
0142	0	1	0	0	0	0	0	0	1	1	1	0	3	1	1	73.1	1	76	5.8	5.7	24.8	168	70	100	140	80	72	22	36.6	0.77	13.07	10.5	80	27.4	1.27	90	5.8	2.1	5.15	182	77	162	135.9	3.7	104.7	18	241.5
0143	0	0	0	0	0	1	0	0	0	0	0	0	1	0	1	365	0	70	1.8	3.7	22	165	60	73.3	100	60	68	20	36.2	0.62	3.24	12.8	175	17.5	0.66	206	6.6	3.7	0.27	384	74	88	137.9	4.8	103.2	28	13.4
0144	1	0	0	1	0	0	0	0	0	3	1	0	3	0	0	365	0	55	3.3	8.5			50	96.7	130	80	80	20	36.3	0.52	5.93	11.6	52	23.5	1.73	27	5.5	3	7.54	205	209	103	135.5	3.8	102.1	10	131
0145	0	1	0	0	0	1	0	0	0	1	1	0	1	0	0	6.5	0	65	1.6	5.5	17.7	154	42	93.3	120	80	70	20	36.4	0.57	7.27	14.6	241	8.9	0.96	186	7.2	4.3	12.85	203	117	73	136.9	4.2	98.5	23	6.5
0146	0	1	0	0	0	0	0	0	0	0	0	0	1	0	0	365	0	60	1.6	4.5	26.3	154.6	62.9	103.3	130	90	84	20	36.3	0.93	9.44	13.3	130	17.1	1.05	99	5.4	3.3	4.84	95	254	304	138	3.6	101.4	25	123.2
0147	0	1	0	0	0	0	0	0	0	0	0	0	1	0	0	12	0	76	1.8	4.5	18.8	168	53	103.3	150	80	88	20	36.4	0.97	6.75	12	192	16.8	1.12	173	6.9	4.3	1.16	209	104	210	140.9	4.4	104.1	26	44.3
0148	0	1	0	0	0	0	0	0	0	0	0	0	1	0	0	365	0	63	1.6	3.5	19.1	161.8	50	93.3	120	80	82	18	36.5	0.75	7.4	10.6	208	16.1	0.99	231	5.6	3.7	0.25	55	18	20	139.3	3.6	103.9	20	2.8
0149	0	0	0	0	1	0	1	0	0	0	0	0	1	0	0	7.5	0	77	1.2	6.5	22.9	155	55	113.3	160	90	86	18	36.3	0.7	7.34	10.6	292	8.4	0.36	106	6	2.9	1.93	315	169	151	140.9	3.2	103	28	54.1
0150	0	0	0	0	0	0	0	0	0	0	0	0	1	0	0	365	0	73	1.2	10.6	22.6	169.5	65	80	100	70	60	20	36.1	0.83	10.73	12.6	239	17.1	0.76	195	7.1	3.7	2.97	191	75	62	139.4	4.6	100.4	25	36.6
0151	0	0	0	0	0	0	0	0	1	1	1	0	3	0	0	365	0	71	3.6	9.5			45	83.3	110	70	72	20	36.4	0.88	14.93	15.6	64	44.1	1.41	120	6.7	3.5	12.36	193	308	297	133	3.2	94.2	18	231.3
0152	0	0	0	0	0	1	1	0	0	0	0	0	1	0	0	365	0	80	1.3	3.5	18.3	165.4	50	113.3	140	100	78	20	36	0.7	4.31	11.3	337	6.8	0.6	146	6.6	3.8	0.5	116	46	126	142.5	4.5	105.6	21	6.5
0153	0	0	0	0	0	0	0	0	0	0	0	0	1	0	0	365	0	67	1.1	14.5	24	160.8	62	96.7	130	80	78	20	36.5	0.73	10.2	13.4	203	5	0.61	122	6	3	0.85	239	112	87	131.9	4.7	94.6	25	69.1
0154	0	0	0	0	0	1	1	0	0	0	0	0	1	0	0	365	0	66	1.1	8.6	20.5	163.6	55	83.3	110	70	90	20	36.3	0.71	22.99	12.2	127	16.1	0.96	109	5.5	3.1	0.3	116	59	55	135.8	3.9	106.8	17	273.1
0155	0	0	0	0	0	0	0	0	1	0	0	0	2	0	0	365	0	88	1.4	10.5	16.4	168	46.2	83.3	110	70	72	20	36.3	0.57	13.64	12.7	623	14.4	0.76	136	5.9	3.4	1.77	336	89	31	138.2	5	105.1	22	28.1
0156	0	1	0	0	0	0	0	0	0	0	0	0	2	1	1	365	0	81	3.5	3.6	20.2	158.3	50.7	80	120	60	64	22	36.4	0.85	10.39	13.7	147	22.3	0.74	98	6.2	3.9	7.05	52	169	315	135.6	4.1	103.9	20	79.5
0157	0	0	0	0	0	0	1	1	1	3	1	0	3	0	0	12.5	1	72	3.6	11.5				83.3	110	70	62	18	36.2	0.55	23.41	7.7	72	78	3.08	51	3.9	2.3	5.01	72	1983	368	141	5.6	91.6	14	71.1
0158	0	0	0	0	0	0	0	0	0	0	0	0	1	0	0	365	0	66	1.1	7.7	23.9	150.4	54	86.7	120	70	104	20	36.9	0.6	9.23	12.8	222	11.8	0.68	177	6.6	3.6	0.43	53	48	17	135.7	4.3	99.4	22	136.4
0159	0	1	0	0	0	0	1	1	1	1	1	0	3	0	0	3	1	88	4.4	2	27.7	165.5	76	83.3	110	70	62	18	36.7	0.81	7.69	11.9	68	23.4	1.59	95	3.5	2.3	4.01	104	60	14	136.5	3	103.5	21	64.6
0160	0	1	0	0	0	0	0	0	0	0	0	0	1	0	0	18	0	61	1.6	3.4	19.3	169	55	96.7	130	80	64	18	36.4	0.79	6.54	12.2	158	8.6	0.59	148	5.7	3.4	5.48	245	76	212	137.3	4	100.3	22	117.2
0161	0	1	0	0	1	1	1	0	0	0	0	0	2	0	0	365	0	82	1.9	3.5	23.7	145.4	50	93.3	120	80	80	20	36.5	0.8	17.32	12.2	310	18.5	0.62	179	6.9	3.9	0.88	76	32	11	139.8	4.2	101.1	24	20.5
0162	0	0	0	0	0	0	1	0	0	0	0	0	1	0	1	14.6	0	37	1.3	13.6	20.9	157.8	52	65	95	50	68	20	36.2	0.63	5.64	12.9	235	10.1	0.74	150	7	4.5	2.51	142	569	506	137.5	3.6	99.2	26	0.9
0163	0	1	0	0	0	0	0	0	0	2	1	0	1	0	0	9.5	0	75	1.8	8.5	20.9	143.6	43	109.7	163	83	76	20	36.7	0.59	7.5	10.7	246	13.1	1.19	176	5.3	2.9	0.54	61	22	12	138.3	1.8	93.2	32	11.6
0164	0	0	0	0	0	0	0	0	0	0	0	0	1	0	0	8.6	0	42	0.7	7.6	26.3	176.7	82	103.3	130	90	84	18	36.1	0.86	5.95	14.1	142	11.7	0.85	192	6.6	4.3	1.95	96	200	221	137.1	3.6	98	26	1.4
0165	0	1	0	0	0	0	0	0	0	0	0	0	2	1	1	365	0	83	3.5	4.7	24.2	176	75	86.7	120	70	73	22	37.2	0.67	14.76	12.4	126	12.3	0.92	122	7.3	2.8	2.23	160	77	215	136	3.3	99.8	26	89.8
0166	0	0	0	1	0	0	0	0	0	0	0	0	3	0	1	365	0	79	4.3	7.4	23.2	160.9	60	46.7	60	40	76	20	36	0.83	3.62	12.9	92	15.5	1.17	134	6.5	3.8	3.96	123	406	266	136.1	3.4	98.8	22	36.2
0167	0	1	0	0	0	0	1	0	0	0	0	0	1	0	0	14.5	0	71	1.7	13.5	28	158	70	113.3	160	90	76	18	36.6	0.48	6.03	11.8	149	5.1	0.5	143	6.6	3.7	0.84	482	160	84	138	3.1	97.1	28	31.7
0168	0	0	0	0	0	0	0	0	0	0	0	0	1	0	0	365	0	64	1	9.5	28	158	70	83.3	110	70	74	16	37.7	0.91	9.49	12.4	197	13.3	1.23	146	6.5	4.2	5.12	259	115	239	137.8	3.9	100.9	24	129.7
0169	0	1	0	0	0	0	1	0	0	0	0	0	2	0	0	20	0	82	1.9	5.4	23.7	137.5	44.8	103.3	130	90	66	16	36.1	0.64	3.67	12.8	348	13.4	0.62	173	6	3.9	0.96	266	29	45	143.4	3.8	99.5	30	2.8
0170	0	0	0	0	0	0	1	0	0	0	0	0	1	0	0	9.5	0	77	1.2	8.5	22.8	155.2	55	86.7	120	70	72	20	36.4	0.39	9.64	10.2	319	10.8	0.47	167	6.1	3.1	3.96	16	293	281	138.9	3	100.6	28	87
0171	0	0	0	0	0	0	1	0	0	0	0	0	2	0	0	365	0	89	1.4	5.5				83.3	110	70	68	20	36.3	0.78	14.61	12.5	159	21.8	0.86	131	6	3.1	2.9	432	217	236	138.6	3.3	97.5	28	75.7
0172	0	0	0	0	0	0	0	0	0	0	0	0	1	0	0	7.6	0	82	1.3	6.6	27.9	158.3	70	93.3	120	80	64	20	36.4	1.02	7	12.4	117	20.7	1.03	102	6.4	3.7	4.81	128	284	237	136.4	3.7	103.7	22	30.6
0173	1	0	0	0	0	1	0	0	0	1	1	0	2	1	1	7.6	0	79	2.8	6.6	26.9	163.4	71.8	106.7	140	90	114	22	37.1	0.34	13.31	12.6	225	22	0.64	89	6.3	3.3	1.1	40	24	19	146.7	3.3	112.6	25	178.6
0174	1	1	0	0	0	0	1	0	0	0	0	0	2	0	0	365	0	80	1.9	12.6	22.2	142.5	45	96.7	130	80	60	20	36.5	0.77	25.04	12.7	193	17.5	1.13	138	6.3	3.4	3.13	194	835	594	137.4	4.8	100.3	25	73.4
0175	0	1	0	0	0	1	0	1	1	3	1	0	3	0	0	19.7	1	73	4.2	18.7				90	130	70	72	20	36.5	0.96	23.44	10.6	354	34.2	3.25	112	5.7	3	15.48	124	108	54	132	5.3	88.9	16	58.2
0176	0	0	0	0	1	0	0	0	0	0	0	1	3	0	0	32.5	0	83	3.7	31.5	17.4	161.7	45.6	83.3	110	70	76	20	36.3	1.95	9.81	12.3	496	48.9	2.92	174	8.6	3.9	0.54	408	41	42	140	6.2	99.6	18	106.3
0177	0	0	0	0	0	0	0	0	0	0	0	0	2	0	0	10.5	0	47	0.8	9.5	23.6	173.7	71.3	103.3	130	90	68	16	36.3	0.74	15.4	15.6	267	8.7	0.77	184	7.5	4.6	6.33	291	239	702	140	3.7	101.8	26	25.8
0178	0	0	0	0	0	0	1	0	0	0	0	0	1	0	0	19	0	88	1.4	3.6			60	93.3	120	80	72	20	36.8	0.45	7.25	11.7	250	8.5	0.39	160	6.3	3.9	4.27	253	219	126	141.7	4	105.6	23	33
0179	0	0	0	0	0	0	1	0	0	0	0	0	1	0	1	12.5	0	67	1.7	11.5	23.4	157.7	58.2	73.3	100	60	56	18	36.5	0.78	3.32	11.9	213	13.8	0.74	133	6.5	3.9	0.26	67	19	17	141.3	4.3	106.1	24	0.5
0180	0	0	0	0	0	0	0	0	0	0	0	0	1	0	1	365	0	50	1.5	9.5	20.9	176.5	65	73.3	100	60	90	20	37.3	0.7	9.89	13.4	176	12.1	0.91	143	6.1	3.9	3.15	100	280	155	137.3	3.7	100.2	25	1.7
0181	0	0	0	0	0	0	0	0	0	1	1	0	1	0	0	365	0	81	1.3	5.6	27.7	159	70	100	140	80	52	20	36.2	0.58	6.8	11.4	207	22	0.88	131	6.1	3.3	2.89	569	81	72	143.9	2.4	101.6	32	79.2
0182	0	0	0	0	0	0	1	0	0	0	0	0	1	0	0	365	0	80	1.3	4.4	19.8	142.3	40	93.3	120	80	88	20	36.5	0.42	11.02	12.7	189	9.7	0.45	117	6.6	4.1	1.92	130	1239	195	141.2	3.2	104.6	20	0.3
0183	0	0	0	0	0	0	1	0	0	0	0	0	3	0	0	155	0	74	1.2	13.5	23.1	150	52	100	140	80	60	20	36.3	0.71	6.54	7.3	152	17.9	0.82	124	6.9	3.7	0.63	115	17	8	130.9	4.6	97.1	21	36.5
0184	0	0	0	0	0	0	1	0	1	0	0	1	1	0	0	365	0	88	1.4	4.6	25	141.4	50	73.3	100	60	64	20	36.4	0.89	10.02	15.4	791	10.6	0.62	152	6.4	4.4	0.59	85	17	6	137	4.6	99.3	26	1.8
0185	1	0	0	0	0	0	0	0	0	0	0	0	1	0	0	79	0	69	1.1	10.4	22.5	156.2	55	93.3	120	80	74	20	36.6	0.76	12.41	13.5	269	21.2	0.83	222	7.2	4.5	1.12	124	93	84	133.3	4.7	96.3	24	4.1
0186	0	0	0	0	0	0	1	0	0	1	1	0	1	0	1	365	0	84	2	6.6	28.5	145	60	60	80	50	98	18	36.2	0.46	7.15	12.1	200	30	0.73	176	6.7	4.1	0.87	123	1096	480	140.9	3.2	108.2	23	1.2
0187	0	0	0	0	0	0	0	0	0	0	0	0	1	0	0	365	0	40	0.6	5.6	22	146.9	47.4	93.3	120	80	72	20	36.3	0.71	6.98	16.4	240	8.7	0.76	231	8	4.3	5.52	191	94	72	136.3	4.1	97.6	24	5.2
0188	0	0	0	0	0	0	0	0	0	0	0	0	1	0	0	365	0	71	1.1	11.6	24.6	162.4	65	73.3	100	60	60	20	36.1	0.73	10	12.2	138	16.9	0.79	121	6.7	4	1.05	54	32	17	140.6	3.6	103.6	25	23.7
0189	0	1	0	0	0	1	0	0	0	0	0	0	1	0	0	365	0	67	1.7	15.5	22.7	150.3	51.2	93.3	140	70	70	20	36.9	0.67	7.82	10.9	214	10.8	0.73	113	6.6	3.9	1.3	301	1440	672	135.8	4.1	98.4	26	6.6
0190	0	0	0	0	0	1	0	0	0	0	0	0	1	0	0	365	0	62	1	3.5	22	165	60	86.7	120	70	80	20	36.3	1.06	6.62	13.3	174	20.8	0.99	169	6.5	3.7	0.6	96	32	70	137.4	3.9	95.3	27	37.9
0191	0	0	0	0	0	0	1	0	0	0	0	0	1	0	0	365	0	50	0.8	34.5	23.2	160.8	60	103.3	130	90	72	16	36.4	0.45	10.67	12.2	235	4.9	0.41	141	6.6	4.1	2.04	147	474	287	133.6	3.6	96.5	25	7.7
0192	0	0	0	0	0	0	1	0	0	0	0	0	1	0	0	365	0	72	1.2	3.5			69	103.3	130	90	80	20	36.4	0.59	10.46	11.2	149	7.8	0.63	165	5.5	2.2	3.07	307	24	28	137.4	3.7	104.8	21	255.1
0193	0	0	0	0	0	1	0	0	0	0	0	0	1	0	0	7.5	0	42	0.7	6.5	21	168.9	60	83.3	110	70	72	18	37.1	0.96	10.56	16.3	278	10.7	0.9	142	7.2	4.5	10.94	207	231	577	138.9	3.4	99.9	23	9.1
0194	0	0	0	0	0	0	0	0	0	2	1	0	1	1	0	365	0	77	2.1	7.5	22.6	163	60	76.7	110	60	100	20	36.7	0.72	10.03	11.7	141	26.6	1.46	144	6.1	3.5	4.42	234	291	301	134.7	3.6	96.5	20	208.5
0195	0	0	0	0	0	0	0	0	0	1	1	0	1	0	0	30	0	52	0.8	3.5	19.8	159	50	90	110	80	72	20	36.3	0.58	5.67	13.1	192	12.7	1.06	171	6.9	4.7	0.66	66	19	22	140.9	4.4	101.9	30	0.4
0196	1	1	0	0	0	0	1	0	0	1	1	0	1	0	0	10.4	0	79	1.9	9.4	26.5	155.4	64	80.7	114	64	80	18	36.4	0.72	5.51	9.9	168	25.4	1.19	100	6.4	3.7	1.84	673	128	215	142.3	4.3	106.3	21	50.8
0197	0	0	0	0	0	0	1	0	0	0	0	0	2	0	0	10.6	0	81	1.3	9.6	21.4	144.9	45	93.3	140	70	72	20	36.5	0.56	17.15	10.6	201	12.3	0.69	214	7.7	3.8	3.51	453	808	392	139.8	3.3	98.5	29	41.4
0198	0	1	0	0	0	0	0	0	1	0	0	1	1	0	0	365	0	78	1.8	18.5	23.6	148.5	52	100	140	80	68	18	36.5	1.18	8.24	14.1	220	18	1.15	115	7.8	4.7	1.4	60	30	20	118.7	5.3	80	24	16.4
0199	0	0	0	0	0	0	1	0	0	0	0	0	2	0	0	365	0	81	1.3	8.5	23.7	172	70	86.7	120	70	70	18	36.6	0.86	2.3	10.6	120	7.8	0.71	136	5.5	3.4	0.34	44	29	23	146.7	3.4	109.7	27	0.2
0200	0	1	0	0	0	1	1	0	0	2	1	0	1	0	1	16	0	60	2.2	5.4	27.3	160	70	86.7	100	80	70	26	36.5	0.57	9.26	10	169	24	1.45	103	5.8	3.4	1.13	260	118	85	134.2	4.5	100.9	22	220.1
0201	1	0	0	0	0	0	1	0	0	0	0	0	1	0	0	365	0	77	1.2	32.6	19.5	152	45	80	100	70	72	20	36.3	0.41	9.6	13.1	223	16.5	0.36	199	7.7	4.5	2.38	143	245	70	139.1	4.1	99.1	22	2.3
0202	0	0	0	0	0	0	1	0	0	0	0	0	1	0	0	365	0	59	0.9	3.5				83.3	110	70	64	18	36.4	0.72	6.82	13.1	223	9.4	0.69	180	7.9	4.6	1.24	73	24	18	142.9	4.1	108.3	27	6.9
0203	0	0	0	0	0	0	1	0	0	0	0	0	1	0	0	365	0	54	0.9	3.5	18.4	160	47	93.3	120	80	88	20	36.5	0.5	5.78	12.8	157	8.9	0.49	149	6.9	3.7	3.31	110	337	347	135.5	3.8	103.7	21	59.3
0204	0	0	0	0	0	0	1	0	0	0	0	0	1	0	0	17	0	73	1.2	2.7	20.3	166.9	56.6	86.7	120	70	60	20	36.2	0.46	13.8	11.9	315	19.2	0.58	168	5.6	3.7	1.21	81	437	275	143.2	4.1	108.1	24	17
0205	0	0	0	0	0	0	1	0	0	0	0	0	2	0	0	12.5	0	78	1.2	11.5	18.9	178.4	60	96.7	130	80	74	20	36.4	0.62	9.43	12.2	253	10.6	0.73	161	6.7	3.6	5.71	205	110	87	138.2	3	102.2	19	76.2
0206	1	0	0	0	1	0	0	0	0	0	0	0	1	0	1	20	0	74	1.8	7.5			50	80	100	70	72	18	36.2	1.05	4.31	9.9	289	19	1.16	127	7.3	4.1	1.4	412	61	70	134	5.7	97.8	22	24.9
0207	0	1	0	0	0	0	1	0	0	0	0	0	1	0	0	8.5	0	92	2.1	7.5			40	90	130	70	88	18	36.3	0.62	8.36	12.1	159	12	0.66	178	5.5	2.9	2.29	279	1329	391	141.7	4	106.3	22	2.7
0208	0	0	0	0	0	0	0	0	0	0	0	0	1	0	0	365	0	74	1.2	7.5			52	70	90	60	88	18	36.4	0.67	13.59	12.6	279	19.7	0.89	191	7	4.2	3.01	361	268	219	141.2	4.1	101.3	24	11
0209	0	0	0	0	0	0	0	0	0	1	1	0	1	1	0	365	0	78	2.2	6.5			52	103.3	150	80	91	16	38.3	0.57	8.46	13.2	254	15.8	1.01	201	7.5	4.3	3.3	119	627	343	137	4.9	99.1	22	35.4
0210	0	1	0	0	0	1	1	0	0	0	0	0	1	0	0	26	0	85	2	11.5	21.4	167.4	60	71.7	97	59	89	20	36.4	0.66	10.11	11.9	216	7	0.71	139	7.4	4.5	1.01	189	271	118	139.4	3.8	101.1	24	1.2
0211	1	0	0	0	0	1	1	0	0	0	0	0	1	0	0	365	0	75	1.2	4.4	21.4	160.4	55	103.3	150	80	80	18	36.6	0.74	4.78	13	143	13.7	0.7	176	6.8	4	0.48	73	33	27	142.7	4.1	102.5	28	94.8
0212	0	0	0	0	0	1	0	0	0	0	0	1	1	0	0	365	0	67	1.1	6.5	22.3	170.8	65	123.3	150	110	68	20	36.3	1.55	16.07	12.7	127	23.2	1.63	108	6.9	4.2	1.31	75	161	144	142.1	4.1	105.5	29	0.9
0213	0	1	0	0	0	1	1	0	0	2	1	1	3	1	1	19.5	0	84	5.9	18.5	19.5	160	50	113.3	140	100	82	22	36.3	0.93	25.22	11.3	248	22.4	2.5	141	5.8	2.3	3.49	357	228	156	138.9	3	96.4	20	200.7
0214	1	1	0	0	0	0	1	0	0	1	1	0	2	1	1	21	0	82	3.5	7.5	29.1	145.5	61.5	116.7	150	100	120	28	38.1	0.43	16.35	12	454	13.7	0.71	226	8	4.2	2.2	193	241	99	135.5	3.3	97.6	20	3.5
0215	0	1	0	0	0	0	1	0	0	1	1	0	1	0	0	15.5	0	83	1.9	14.5			44	96.7	130	80	88	20	36.5	0.6	8.25	10.9	304	22.7	0.93	137	6.8	3.5	0.28	110	35	23	142.7	4.7	102.5	32	1.7
0216	0	0	0	0	0	0	1	0	0	0	0	0	1	0	0	365	0	66	1.1	8.5	20.4	171.5	60	83.3	110	70	76	18	36.4	0.66	11.88	12.6	184	17.3	0.76	211	6.6	3.9	2.43	564	306	248	141.1	4.2	103.4	26	49.8
0217	0	1	0	0	0	0	0	0	0	0	0	0	1	0	0	365	0	49	1.4	7.5	21.3	160.6	55	100	140	80	72	20	36	0.88	11.64	16.2	246	15.5	0.71	220	6.9	4.1	1.5	100	55	106	138.7	4.1	101.8	25	50.4
0218	0	0	0	0	0	1	0	0	0	0	0	0	1	1	0	365	0	75	2.1	28.5	23.9	165	65	103.3	130	90	96	22	36.5	0.96	10.37	14.4	287	14.7	0.86	194	7	4	1.07	64	31	15	138.4	4.2	98.9	30	12.8
0219	1	0	0	0	1	0	0	0	0	2	1	0	3	1	1	365	0	63	2.6	15.5	19	170	55	58	80	47	91	20	37.1	0.83	28.45	12.6	167	30.4	1.73	84	6.7	3.7	5.32	90	211	120	129.1	4.3	89.2	20	70.6
0220	0	1	0	0	0	0	1	0	0	1	1	0	1	1	1	77	0	91	3.6	4.4	19.9	153	46.5	90	130	70	120	22	36.9	0.71	10.07	11.8	261	20.4	1.12	164	6.4	3.4	1.31	101	21	12	141	3.1	104.2	22	34.3
0221	1	0	0	0	0	0	0	0	0	0	0	0	1	0	0	17	0	53	0.8	2.7			66	93.3	120	80	68	20	36.5	0.61	8.84	15.2	346	9.5	0.82	170	6.7	3.6	7.9	507	82	114	132.8	4.4	92.9	23	124.5
0222	0	0	0	0	0	0	0	0	0	0	0	0	1	0	0	365	0	58	0.9	14.6	22.1	170	64	90	110	80	84	18	36.6	0.68	9.9	14.3	176	16.9	0.87	123	6.6	3.5	4.74	81	342	405	132.6	3.8	95.2	24	155
0223	0	1	0	0	1	1	0	0	0	0	0	0	3	0	1	9.5	0	71	2.4	8.5			60	73.3	100	60	90	20	37.1	0.89	15.03	10.4	197	21.9	1.28	95	5.5	3	2.82	167	59	12	144.8	3.1	108.8	22	207.3
0224	0	1	0	0	0	0	0	0	0	0	0	0	1	0	0	365	0	76	1.8	5.6	18.6	179.4	60	93.3	120	80	91	20	36.6	0.64	5.31	13.2	219	11.9	0.64	133	6.6	3.9	0.27	125	17	12	140.8	4.1	104.9	24	2.4
0225	0	1	0	0	0	0	0	0	0	0	0	0	1	0	0	365	0	64	1.6	5.5	16.6	170	48	103.3	150	80	56	16	36.5	0.85	4.35	12.8	145	8.5	1	137	6.5	3.9	0.89	100	30	27	142.8	4.1	103.5	23
0226	1	0	0	0	0	0	0	0	0	0	0	0	1	0	0	8.7	0	80	1.3	7.7	18.8	149.4	42	103.3	130	90	60	20	36.1	0.57	4.24	11.3	177	12	0.67	119	6.4	3.6	0.43	64	34	33	136.9	3.9	102.2	24	0.4
0227	0	1	0	0	0	0	1	0	0	0	0	0	1	0	0	9.5	0	88	2	8.5	22.9	162	60	106	176	71	63	20	36.4	0.48	10.21	11.3	326	16.3	0.64	198	6.7	3.5	1.22	90	17	8	146	3.1	105.2	26	17.2
0228	1	0	0	0	0	0	1	0	0	0	0	0	1	0	0	365	0	71	1.1	4.7	24.2	157.5	60	80	100	70	88	20	36.1	0.59	5.75	11.9	304	27	0.64	185	7	4	0.09	61	15	12	137.2	4.3	96.3	26	0.3
0229	0	0	0	0	0	0	0	0	0	0	0	0	1	0	0	365	0	69	1.1	13.4	19.6	159.7	50	103.3	130	90	72	16	36.1	0.68	16.38	14.2	166	14	0.85	134	5.9	3.5	4.98	159	193	300	135.2	4.5	103	23	63.9
0230	1	0	0	0	0	0	0	0	0	0	0	0	1	0	1	365	0	67	1.7	7.5				73.3	100	60	73	16	36.3	0.86	4.49	11.3	126	18.1	0.96	139	6.7	3.3	0.24	99	18	16	135.7	4.3	98.6	27	16.2
0231	0	0	0	0	0	0	0	0	0	1	1	0	2	0	0	365	0	88	1.4	6.5	23.4	161.5	61	83.3	110	70	78	20	36.8	0.65	9.18	12.4	135	13.8	1.13	124	7	3.9	5.12	496	565	456	129.9	3.9	93.6	12	118.7
0232	0	0	0	0	0	1	1	0	0	0	0	0	1	1	0	365	0	52	1.7	8.5				80	100	70	72	21	36.1	0.76	10.06	13.3	126	8.2	0.61	161	5.8	3.4	1.13	47	138	143	136	3.4	95.9	28
0233	0	0	0	0	0	0	0	0	0	0	0	1	3	0	0	13	0	90	3.9	5.5	21.4	153	50	83.3	110	70	63	20	36.2	1.48	19.03	13.4	200	35.9	2.16	115	6.1	2.9	3.16	211	414	420	135.6	5.8	100.5	19	38.8
0234	1	0	0	0	0	1	1	0	0	0	0	0	1	0	0	47	0	67	1.1	38.6	19.8	159	50	83.3	110	70	68	18	36.5	0.56	5.07	12.1	141	6.5	0.61	169	7.2	4.2	0.51	68	10	6	141.1	4.2	102.9	27	0.9
0235	0	0	0	0	0	0	0	0	0	0	0	0	2	0	0	16.5	0	86	1.4	15.5	24.4	156.7	60	83.3	130	60	79	20	36.5	0.58	6.1	7.8	519	13	0.62	99	6.6	2.1	0.71	87	21	10	138	4.1	101	21	102.3
0236	0	1	0	0	1	0	0	0	0	0	0	0	1	0	0	365	0	71	1.7	6.4	28.9	150	65	93.3	120	80	89	20	36.4	0.7	14.1	14.1	132	15.1	0.92	187	5.9	3.2	3.02	344	98	26	131.7	3.5	99.1	16	62.3
0237	1	1	0	0	0	1	0	0	0	0	0	0	1	0	0	365	0	79	1.9	23.5	20.3	164.7	55	96.7	130	80	60	24	36.3	0.63	9.13	12	332	15	0.79	145	6.9	3.8	0.43	76	27	24	140.6	4	105.1	24	24.6
0238	1	0	0	0	1	0	0	0	0	0	0	0	1	0	0	365	0	59	0.9	14.5	22.2	167.3	62	83.3	110	70	68	18	37.8	1.01	10.87	14.1	156	22.4	0.92	143	5.7	3.4	0.34	73	33	28	137	3.6	99.9	25	96.3
0239	0	0	0	0	0	1	0	0	0	0	0	0	1	0	0	358	0	80	1.3	11.5	23.3	159	59	100	140	80	66	18	36.6	0.49	8.53	13.6	147	30.8	0.58	91	5.5	3	2.15	524	31	32	129.5	4.7	99.5	16	119.1
0240	0	1	0	0	0	0	1	0	0	0	0	0	2	0	0	8.4	0	91	2	7.4	21.7	166.4	60	86.7	120	70	60	18	36.5	0.54	17.97	11.3	264	17.6	0.58	144	6.7	2.3	4.94	196	29	21	132.1	3.7	96.2	20	210.1
0241	0	0	0	0	0	0	0	0	0	0	0	0	1	0	0	365	0	68	1.1	11.6	19.6	150	44	73.3	100	60	63	19	36.3	0.81	10.28	13.3	176	23.2	0.84	126	6.6	3.9	4.36	119	70	77	133.8	3.4	97.3	21	108.9
0242	0	0	0	0	0	0	0	0	1	0	0	0	1	0	1	365	0	68	1.7	10.4	20.9	163.1	55.6	80	100	70	88	20	37.2	0.83	14.85	16.6	197	17.6	0.8	193	7.7	4.8	1.29	67	22	30	134	4.1	97.2	24	33.7
0243	0	1	0	0	0	1	0	0	0	0	0	0	1	0	0	233	0	71	1.7	3.5	25.1	168	70.8	90	110	80	72	20	36.1	0.79	4.55	13	198	11.8	0.94	154	7.2	4.7	0.59	83	18	11	143.8	4.4	103.2	31	0.6
0244	0	0	0	0	0	0	0	0	1	0	0	0	1	0	0	365	0	80	1.3	3.5				83.3	110	70	66	18	36	0.99	4.91	11.2	273	8.6	0.84	161	6.1	3.2	0.57	103	8	8	136.6	4.7	99.9	25	4
0245	0	1	0	0	0	0	0	0	0	0	0	1	1	0	0	216	0	83	1.9	5.6			40	140	200	110	109	20	36.4	1.85	6.52	10.8	116	25.6	1.87	141	6.2	3.6	4.27	127	146	149	135.7	4.6	102.7	20	12.5
0246	0	0	0	0	0	1	1	0	0	0	0	0	1	0	0	365	0	59	0.9	3.5	26.7	162.4	70.4	100	140	80	78	20	36.2	0.77	6.59	14.2	253	8.3	0.82	241	6.9	3.9	0.7	56	25	18	140.1	4.6	103.6	25	1.2
0247	0	1	0	0	0	0	0	0	1	1	1	0	2	0	0	365	0	78	1.8	8.6	22.6	176	70	83.3	110	70	80	20	36.4	0.76	8.9	15.7	196	29.8	1.33	119	7.2	4	6.13	238	221	190	136.8	3.9	95.1	25	184.8
0248	0	0	0	0	0	0	0	0	0	1	1	0	1	0	1	64	0	79	1.9	30.6	23	157	56.6	70	90	60	120	16	38	0.5	5.24	10.9	108	14.5	0.95	113	6.5	3.9	1.1	304	219	72	135.7	4.2	97.8	27	13.6
0249	0	1	0	0	0	0	1	0	0	3	1	0	3	0	0	22	0	79	4.3	8.7	22.7	175.5	70	110	150	90	71	20	37	0.67	13.54	11.2	189	18.8	2.72	206	6	3.6	0.21	145	49	38	132.7	4.8	99.4	19	44.7
0250	0	0	0	0	0	0	0	0	0	2	1	0	2	0	0	365	0	78	1.2	13.5	18.8	163	50	88	110	77	85	20	37.3	0.85	7.36	14.8	142	23.7	1.82	128	5.8	3.1	6.17	210	604	395	142	3.6	103.1	19	85.6
0251	0	0	0	0	0	1	0	0	0	0	0	0	1	0	0	365	0	58	0.9	8.7	21.2	150.8	48.2	80	100	70	72	18	36.2	0.65	5.1	13.8	223	13.2	0.65	191	7.4	4.5	0.41	99	26	27	138.6	4.1	105.7	25	0.4
0252	0	0	0	0	0	1	1	0	0	0	0	0	1	0	1	365	0	58	1.6	5.5				103.3	130	90	64	24	36	0.5	5.36	13.8	222	8.4	0.59	202	7.4	3.9	1.43	116	922	671	134.3	3.8	96.1	25	6
0253	0	1	0	0	0	0	1	0	0	0	0	0	2	1	1	107	0	77	3.4	5.5	22.6	154	53.6	80	100	70	76	24	36	0.72	24.32	12.3	173	13.7	0.99	130	6.5	3.6	1.78	119	358	200	136.5	3.3	99.3	21	61.5
0254	1	1	0	0	0	0	0	0	0	0	0	0	1	0	0	365	0	70	1.7	4.5	21.9	154	52	83.3	110	70	80	20	36.2	0.77	7.89	14.7	341	13.1	0.65	172	5.9	3.4	0.68	722	100	145	135.7	4.8	101.1	20	44.9
0255	0	0	0	0	0	0	0	0	0	1	1	0	2	1	0	365	0	74	2.1	6.4	22.9	168.3	65	83.3	110	70	92	18	36.4	0.58	26.62	12.7	130	42.9	1.15	124	6.1	3.6	5.39	151	105	133	135.8	4	98.6	21	137.3
0256	0	0	0	0	0	0	0	0	0	0	0	0	2	0	0	20	0	80	1.3	11.7	23.6	159.6	60	83.3	110	70	80	20	36.2	0.56	16.62	9.8	212	18	0.52	147	5.8	3	20.98	421	118	112	135.2	3.3	102.6	23	146.2
0257	0	0	0	0	0	0	0	0	0	0	0	0	1	0	0	365	0	52	0.8	4.7	34.2	157.7	85	83.3	110	70	72	16	36.4	0.87	12.41	14.3	221	18.2	0.69	142	6.7	4.5	1.47	75	119	79	137.6	4.6	103.9	22	5.1
0258	0	0	0	0	0	0	0	0	0	2	1	0	1	1	0	365	0	57	1.8	8.5	20.1	170	58	106.7	140	90	117	20	38.5	0.53	9.57	11.5	105	32.1	1.24	73	6.3	3.8	11.37	77	191	84	134.9	3.7	99.6	20	92.4
0259	0	0	0	0	0	0	0	0	0	0	0	0	1	0	0	33	0	39	0.6	6.4			76	106.7	140	90	66	16	36.2	0.77	9.37	14.7	182	15.1	0.86	205	7.2	4.2	0.83	62	344	149	141.8	4.4	102.3	30	0.6
0260	0	0	0	0	1	0	0	0	0	1	1	0	1	1	0	365	0	64	1.9	19.5	24.8	139	48	103.3	130	90	98	20	36.5	0.53	27.92	10.4	388	16.6	0.81	167	7.2	3.4	1.89	698	99	42	131.3	3.9	93.8	23	51.5
0261	1	0	0	1	0	0	0	0	0	0	0	0	3	1	0	365	0	69	4.4	3.5	26.1	168.4	74	96.7	130	80	100	18	36.4	0.78	2.08	5.5	70	14.4	0.97	112	5.7	3.2	0.37	62	31	18	141.1	4.5	102.7	24	4.2
0262	0	1	0	0	0	0	0	0	0	0	0	0	1	0	0	365	0	81	1.9	24.5	21.3	158.9	53.7	116.7	150	100	64	18	36.4	0.72	5.86	11.8	189	9.4	0.63	148	5.6	3.4	1.76	73	34	18	137	3.6	102.3	28	0.7
0263	0	0	0	0	0	0	0	0	0	0	0	1	1	0	0	365	0	78	1.2	4.5	19.5	160	50	93.3	120	80	86	18	36.6	1.2	10.45	9.9	446	12.5	0.81	113	6.5	3.5	1.51	108	51	24	132.8	3.6	97.3	22	8
0264	0	1	0	0	0	0	1	0	0	0	0	0	1	0	0	365	0	88	2	5.6	20.5	148.2	45	106.7	160	80	78	20	36.4	0.45	7.88	13.5	339	9.6	0.58	211	6.7	3.8	1.4	308	292	267	143.3	4.3	103.1	26	50
0265	0	0	0	0	0	0	0	0	0	2	1	1	3	0	0	6.5	0	76	3.6	5.5			50	80	120	60	80	16	36.5	1.33	6.22	9.9	50	53.5	3.87	70	5.3	2.4	1.07	312	20	6	138.7	3.1	105.4	19	102.1
0266	0	1	0	0	0	0	0	0	0	1	1	0	1	0	0	365	0	74	1.8	4.5	25.1	161	65	83.3	110	70	76	18	37.5	0.65	16.3	13.3	168	25.2	1.17	100	6.8	3.9	1.97	65	21	18	135.6	3.7	100.9	23	133.7
0267	0	0	0	0	0	0	1	0	0	0	0	0	1	0	0	365	0	53	0.8	6.5			50	83.3	110	70	45	20	36.2	0.74	7.9	13.8	408	16.5	0.72	169	7.2	4.4	9.39	128	445	528	142.1	4.5	106.2	24	0.8
0268	0	0	0	0	0	0	1	0	0	1	1	0	2	1	0	258	0	80	2.2	15.4			55	83.3	110	70	80	28	36.5	0.53	13.64	12.8	112	36.1	1.01	146	6.9	3.9	2.94	130	116	79	134.1	4.7	95.8	22	181.1
0269	1	1	0	0	0	0	1	0	0	1	1	0	1	0	1	365	0	83	2.6	11.5	19.8	150.7	45	70	90	60	80	20	36.7	0.69	8.99	11.3	152	25.5	1.12	104	6.3	3.7	2.25	279	382	584	129.7	5.3	92.1	24	151
0270	0	0	0	0	0	0	0	0	0	0	0	0	1	0	0	365	0	77	1.2	4.5				93.3	120	80	60	18	37	0.76	11.78	14.1	134	27.6	0.8	117	6.5	3.7	1.38	71	22	14	133.2	4.2	93.8	24	94.1
0271	0	0	0	0	0	0	1	0	0	0	0	0	1	0	0	365	0	78	1.2	8.4	20.4	156.4	50	102	150	78	71	20	36	0.56	5.95	13.8	160	16.6	0.47	139	6.8	4.2	0.61	75	24	20	141.3	4.4	104.1	26
0272	1	0	0	0	0	0	0	0	1	0	0	0	2	0	0	365	0	77	1.2	8.5	20.4	165.6	56	83.3	110	70	90	20	37.1	0.77	16.08	11.3	316	9.5	0.76	108	6.7	3.8	1.61	50	6	7	137.3	4.2	101.9	23	10.7
0273	0	1	0	0	1	1	0	0	1	0	0	0	1	0	0	365	0	68	1.7	5.4	26.3	151	60	96.7	130	80	74	18	36.4	0.96	11.06	12.4	230	19.8	0.87	142	6.9	4.4	1.94	452	178	195	137.4	4.3	101.1	24	5
0274	0	0	0	0	0	0	0	0	0	0	0	0	1	0	0	365	0	73	1.2	5.5	20.3	160	52	73.3	100	60	68	20	36.5	0.41	8.73	9.8	248	8.6	0.57	144	5	3.1	0.72	46	32	31	136.1	3.9	102.8	21	6.1
0275	0	1	0	0	0	0	1	0	0	1	1	0	2	0	0	365	0	81	1.9	20.5	25.3	128.6	41.8	66.7	100	50	60	18	36	0.76	18.91	12.8	374	19.1	1.26	209	6.4	3.2	1.2	136	34	40	138.6	3.6	99.1	23	37
0276	1	0	0	0	0	0	0	0	0	0	0	0	1	0	0	365	0	65	1	6.6			60	83.3	110	70	66	18	36.3	0.81	5.87	9	122	48.1	0.44	101	3.8	2.5	0.54	87	20	40	138.3	3.3	108.4	24	6.7
0277	0	0	0	0	0	1	1	0	0	0	0	0	1	1	0	6.4	0	87	2.3	5.4			58	93.3	120	80	91	20	36.7	0.84	10.48	10.4	195	13.5	0.87	161	5.2	3	0.68	197	24	17	135.6	4.2	103.7	20	45.8
0278	0	0	0	1	0	1	1	0	0	0	0	0	3	1	1	365	0	71	5.1	6.4				76.7	110	60	68	22	36.4	0.47	3.37	12.4	92	5.4	0.54	104	6.5	3	1.29	186	51	53	136.8	4.2	102.5	20	57
0279	0	1	0	0	1	1	0	0	0	0	0	0	1	0	0	365	0	77	1.8	13.7			45	106.7	140	90	90	20	36.8	0.8	9.85	12	1283	12	1.03	108	6.5	3.9	1.78	188	131	200	129.2	4.6	92.3	25	63.2
0280	1	1	0	0	0	1	1	0	1	0	0	0	1	0	0	214.7	1	85	2	6.4	27.6	159.2	70	78.3	129	53	82	20	36.3	0.82	10.72	9.7	229	17.2	0.71	116	6.7	3.3	0.65	110	21	15	139.3	3.8	100.1	24	48.3
0281	0	1	0	0	0	1	1	0	0	0	0	0	1	1	1	365	0	65	3.2	6.4			63	111.3	154	90	96	24	37	0.56	18.56	12.2	289	14.2	0.53	138	6.6	4.1	2.02	305	680	419	138.9	3.9	101.3	24	3.8
0282	0	0	0	0	0	0	0	0	0	0	0	0	1	0	0	365	0	77	1.2	18.5	20.4	171.6	60	96.7	130	80	88	20	36.8	0.81	11.33	14.1	156	17.5	0.99	133	6.5	3.9	1.31	183	53	95	138.1	4	98.8	26	65.4
0283	0	0	0	0	0	0	0	0	0	0	0	0	1	0	0	365	0	64	1	8.4			65	120	160	100	54	20	36.4	0.5	11.97	12.2	340	12.8	0.62	147	7.1	3.2	0.39	527	183	281	134.1	4.2	95.2	26	76.4
0284	1	1	0	0	0	0	0	0	0	0	0	0	1	0	0	365	0	75	1.8	3.5	26.5	144	55	103.3	130	90	68	20	36.5	0.9	5.34	15	273	10	0.78	136	6.2	3.8	0.85	189	48	92	136.4	4.8	102.8	25	14.5
0285	1	1	0	0	0	0	1	0	0	0	0	0	1	0	0	79	0	75	1.8	4.5	23.8	165.1	65	106.7	140	90	80	20	36.5	0.7	9.59	12	234	13.6	0.7	275	6.7	3.6	1.83	207	25	111	134.1	4	97.2	25	123.7
0286	1	1	0	0	0	1	0	0	0	2	1	0	3	1	1	158	0	73	5.8	11.5	24.4	156.9	60	73.3	100	60	98	24	36.2	0.86	20.7	12.2	28	51	2.13	78	5.8	3.1	9.35	298	149	120	130.5	4.8	94.9	15	320
0287	0	1	0	0	0	0	1	0	0	0	0	0	1	0	0	365	0	75	1.8	42.6	24.2	143.8	50	90	130	70	70	20	37	0.61	7.92	10.3	114	13.5	0.68	158	5.8	3.5	0.5	46	54	35	140.7	3.8	107.3	23	99.5
0288	1	1	0	0	0	0	0	0	0	1	1	0	2	0	0	365	0	70	1.7	5.5	22.2	177.5	70	80	120	60	64	20	36.6	0.77	14.12	9.1	148	11.1	1.41	84	5.8	3.2	7.57	118	113	109	134	3.2	99.8	19	127.3
0289	0	0	0	0	0	0	0	0	0	0	0	0	2	0	0	365	0	49	0.8	19.5	20	165.8	55	93.3	120	80	90	20	36.5	0.83	13.23	11.3	331	11.9	0.78	235	8.3	4.4	8.65	314	111	177	137	4.3	97.1	26	105.8
0290	0	0	0	0	0	0	0	0	0	0	0	0	1	0	0	365	0	32	0.5	8.6	24	163.2	64	93.3	120	80	80	20	36.5	0.82	10.09	15.8	239	13.1	0.98	225	7.9	4.5	3.37	141	253	246	138.4	5	97.6	25	42.9
0291	1	0	0	0	0	1	1	0	0	0	0	0	1	0	0	365	0	70	1.1	7.5	28.5	145	60	96.7	130	80	85	18	36.1	0.68	8.19	13	283	6.8	0.64	172	6.5	3.5	4.94	153	121	108	139.8	3.9	103.1	21	115.9
0292	1	1	0	0	0	1	1	0	0	2	1	0	2	0	0	29	0	79	1.9	8.5	26.6	150.2	60	103.3	130	90	78	18	36.2	0.49	27.16	11.5	100	42.8	1.43	133	5.6	3.4	4.94	142	124	191	139.6	3.5	102.2	25	93.6
0293	0	0	0	0	0	1	1	0	0	0	0	0	1	0	0	10.5	0	72	1.2	9.5	20.4	150	46	93.3	120	80	80	20	36.1	0.61	5.91	11	150	11.7	0.52	257	6.3	3.8	0.89	73	13	3	135.8	4.2	102.1	24
0294	0	0	0	0	1	0	0	0	0	2	1	1	3	0	1	9.5	0	81	4.4	8.5	22.3	160.7	57.7	80	100	70	90	20	36.4	1.33	39.13	8.1	242	29	2.68	87	5.3	2.8	3.06	372	291	186	132.1	3.6	98.2	11	125.8
0295	1	0	0	0	0	0	0	0	0	1	1	0	1	0	0	22	0	76	1.2	7.4	22.3	161.2	58	76.7	110	60	88	20	37.5	0.52	9.11	11	114	23.6	1.01	133	5.8	3.5	2.11	213	481	216	134	3.3	97	21	45.1
0296	1	1	0	0	1	0	0	0	0	0	0	0	3	0	0	365	0	69	1.7	16.5			68	116.7	150	100	80	20	36.1	0.79	11.7	12.1	219	16.4	0.73	99	6.5	3.4	1.24	982	698	514	140.6	4.1	103.4	27	34.8
0297	0	0	0	0	0	0	1	0	0	0	0	0	1	0	0	365	0	74	1.2	5.6	31.4	145	66	90	130	70	74	20	36.5	0.64	10.19	13.2	288	12.6	0.71	250	7.1	4	0.85	446	64	209	137	4	98	21	51.8
0298	0	1	0	0	0	0	0	0	0	3	1	0	3	1	1	17.5	0	78	5.8	16.5			70	56.7	90	40	108	24	36.4	0.59	17.74	10.9	280	66.2	4.14	370	4.5	2	15.84	244	198	101	130.1	5.1	93.8	17	380
0299	0	0	0	0	0	0	0	0	0	0	0	0	1	0	0	365	0	70	1.1	22.4			38	80	100	70	72	16	36.3	1	7.79	10.2	196	10.5	1.11	116	5	2.8	0.59	107	172	101	142.1	4.6	109.7	21	119.9
0300	0	0	0	1	0	0	0	0	1	0	0	0	1	0	0	365	0	51	0.8	1.6				83.3	110	70	78	18	36	0.72	5.3	11.6	215	22.5	0.77	324	6.7	3.4	9.8	305	111	143	138.2	4.5	101	24	18.5
0301	0	0	0	0	0	0	0	0	0	0	0	0	2	0	0	112.4	0	80	1.3	111.4	19.6	175	60	90	130	70	76	20	36.4	0.59	14.03	9.9	290	15.5	0.39	108	6.5	2.5	0.52	353	23	9	130.6	4.4	97.9	22	74.1
0302	0	0	0	0	0	0	1	0	0	0	0	0	1	0	0	365	0	71	1.1	8.5	23.6	147.1	51.1	83.3	110	70	68	18	36.4	0.52	7.01	12.2	227	20.8	0.53	174	6.3	3.7	1.52	118	42	27	136	3.9	100.7	23	70.8
0303	0	0	0	0	0	0	0	1	1	1	1	0	3	0	0	41	1	73	3.6	40				93.3	120	80	72	18	36.3	0.73	12.32	13.3	97	18.6	1.15	83	5	2.9	7.67	72	217	175	144.2	3.8	106.2	26
0304	0	0	0	1	0	0	0	0	0	0	0	0	1	0	0	365	0	69	1.1	4.4	18.6	179	59.7	83.3	110	70	78	20	36.5	0.85	8.99	15.5	107	14.9	0.55	87	7.3	3.9	1.62	101	108	45	128.3	4.4	89.9	24	4.7
0305	0	0	0	0	0	0	1	0	1	0	0	0	1	0	0	205.4	1	70	1.1	20.5	19.8	162	52	103.3	130	90	71	20	36.2	0.63	8.61	12.8	407	12.6	0.86	161	7.5	3.8	0.21	117	40	27	143	3.8	103.2	24	18.8
0306	0	0	0	0	0	1	0	0	0	0	0	0	1	0	0	12.4	0	70	1.1	11.4	25.1	149.8	56.3	96.7	130	80	82	18	36.4	0.9	7.88	11.3	208	16	1.06	167	8.3	4.7	1.08	198	90	111	140.2	4.8	103.3	22	14.4
0307	0	0	0	0	0	0	0	0	1	0	0	0	1	1	0	365	0	92	2.4	19.5			60	83.3	110	70	107	19	37.3	0.63	11.44	15.9	363	12.1	0.65	122	7.2	3.1	1.18	109	51	13	131.7	3.7	97.3	22	13
0308	1	1	0	0	0	1	1	0	0	0	0	0	1	0	0	22	0	80	1.9	6.5			50	96.7	130	80	62	20	36.7	0.57	4.64	11.3	180	6.2	0.61	175	6.9	4	0.34	61	14	7	143	2.9	99	33	5.9
0309	0	0	0	0	0	0	0	0	1	0	0	0	1	1	1	365	0	68	2.7	8.7	25.3	160.4	65	76.7	110	60	68	24	36.4	0.91	17	14.2	182	19.3	1.02	253	7.2	4.2	2.64	99	613	499	135.3	4.4	99.6	23	4.7
0310	1	0	0	0	0	0	0	0	0	0	0	0	1	0	0	21	0	67	1.1	4.5	24.5	160.4	63	80	120	60	78	20	36.5	0.8	5.48	12.8	156	13.6	0.64	144	6.9	4	0.35	78	13	11	136.4	4.1	99.3	23	8.7
0311	0	0	1	0	1	1	1	0	0	0	0	0	1	0	0	365	0	77	1.2	4.6	26	170	75	78	104	65	82	20	36.5	0.47	6.36	11.5	138	6.6	0.55	153	5.9	3.3	4.16	166	212	116	135.5	3.6	99.1	25	48
0312	0	0	0	0	0	0	1	0	0	0	0	0	1	0	0	76	0	79	1.3	9.4	18.2	134.7	33	100	140	80	80	20	36.3	0.51	5.28	7.7	313	12.2	0.52	187	6.6	3.5	2.97	604	80	79	138	4.3	103.5	16	76.1
0313	0	1	0	0	0	0	1	0	1	0	0	0	3	0	0	46.9	1	92	2.1	13.4	27.2	160.4	70	63	81	54	80	20	36.5	0.4	7.38	10.8	229	19.9	0.42	77	4.5	2.7	4.78	361	474	264	130.3	3.3	91.6	22	60.3
0314	0	0	0	0	0	0	1	0	0	0	0	0	1	0	1	365	0	83	2	5.6	25.5	140	50	73.3	100	60	83	20	36.6	0.62	4.01	12.8	257	8.9	0.66	233	6.9	3.8	2.15	553	369	536	139.8	4.1	103.3	23	6
0315	0	0	0	0	0	0	1	0	0	0	0	0	1	0	0	365	0	73	1.2	8.5	18.9	150.6	42.9	73.7	103	59	87	20	36.4	0.47	2.9	12.2	213	13.5	0.55	100	7.1	4.5	0.77	110	20	13	142.4	4.2	105.1	26
0316	0	0	0	0	0	0	0	0	0	0	0	0	1	1	0	21.6	0	69	2	20.6	22.5	170	65	94.7	120	82	123	20	36.4	1.07	11.43	9	171	22.2	0.98	114	6.3	2.6	8.13	343	49	27	135.1	4.9	97.2		257
0317	1	1	0	0	0	0	0	0	0	1	1	1	3	0	0	365	0	74	4.2	17.6	22	163.8	59	76.7	110	60	93	20	36.4	1.23	7.55	11.2	318	46.7	2.07	107	6.9	3.9	6.12	194	156	246	135.4	4.4	98.3	21	106.2
0318	0	0	0	0	0	0	0	0	0	0	0	0	1	0	0	40	0	68	1.1	18.5	22	165	60	96.7	130	80	68	20	36.7	0.73	7.52	13.2	239	18.7	0.95	135	6.3	3.3	0.88	51	15	9	138.5	4.4	105	26	27.5
0319	0	0	0	0	0	0	0	0	0	0	0	1	1	0	0	302	0	90	1.4	12.4			55	83.3	110	70	72	20	36.7	1.15	8.21	13.6	150	15.3	0.99	110	6.4	3.2	4.4	260	318	71	136.2	3.8	102.1	19	18.9
0320	1	1	0	0	1	1	1	0	0	1	1	0	2	0	0	5.5	0	82	1.9	4.5	24.1	170.6	70	103.3	150	80	68	18	36.5	0.6	17.49	10.6	186	26.7	0.97	96	6.1	3.4	3.85	289	417	345	134.4	4.2	101.1	24	57.3
0321	0	0	0	0	0	0	1	0	0	1	1	0	1	0	0	365	0	68	1.1	9.4	21.5	144.8	45	80	100	70	68	20	36.5	0.36	6.88	10.6	420	15.4	0.62	194	6.7	3.5	0.82	130	15	17	138.9	3.7	106.3	19	3.3
0322	1	1	0	0	0	0	1	0	0	0	0	1	1	0	0	135	0	75	1.8	66.4				76.7	90	70	98	20	36	1.07	6.68	9.2	284	25.1	1.17	233	7	4	0.19	48	11	8	138.2	4.2	101.1	22
0323	0	0	0	0	0	0	1	0	0	0	0	0	1	0	0	12.6	0	71	1.1	11.6	26.4	168.5	75	83.3	110	70	81	16	36.5	0.56	8.17	11.4	232	15.3	0.77	180	6.6	4.1	5.26	234	138	311	140.4	4.4	103.3	24	71.1
0324	1	1	0	0	0	0	1	0	0	2	1	0	1	1	1	42	0	80	3.4	16.5	24.3	157	60	83.3	110	70	100	26	36	0.85	11.68	15.2	207	49.8	1.79	109	6.6	3.2	1.35	81	45	44	138.9	4.8	97.9	18	312.5
0325	1	0	1	0	0	0	1	0	0	0	0	0	1	0	0	365	0	73	1.2	7.5	24.6	162.5	65	80	122	59	70	20	36.5	0.73	11.92	13	183	17.5	1	118	7.2	4.6	1.68	222	390	445	139.9	4.2	99.5		29.2
0326	0	0	0	0	0	0	0	0	0	0	0	0	1	0	0	365	0	70	1.1	15.5	26.7	156	65	93.3	120	80	68	20	37.1	0.51	8.86	11.7	328	5.9	0.53	78	5.3	2.4	0.42	104	17	14	133.8	3.6	98.4	27	38.4
0327	0	0	0	0	0	0	1	0	0	0	0	0	1	0	0	365	0	83	1.3	9.4	21.6	152	49.9	93.3	120	80	74	18	36.8	0.58	11.34	11.8	184	21.1	0.78	199	7.3	4.2	1.7	146	398	201	141.5	4.2	100.8	29	15.8
0328	0	0	0	0	1	1	0	0	0	0	0	1	2	0	0	7.5	0	75	1.2	6.5	23.4	160	60	83.3	110	70	78	18	36.2	1.34	7.47	13.1	129	25.8	1.5	84	6.5	3.5	6.61	210	89	46	135.1	3.4	101.8	19	156.4
0329	1	1	0	0	1	0	0	0	1	0	0	1	2	0	1	365	0	79	2.5	8.5	18.8	164	50.5	73.3	100	60	60	20	36.5	1.24	20.09	10.1	239	25	0.93	90	6.2	3.2	6.16	315	225	268	135.3	4.2	98.8	23	143.8
0330	0	0	0	0	0	1	0	0	1	0	0	0	2	0	1	241.5	1	86	2	8.5	21.5	160	55	73.3	100	60	61	20	36	0.92	7.94	13.8	191	17.7	1.11	169	6.7	3.5	5.32	497	245	229	137.6	4.7	100.5	23	76.4
0331	0	0	0	0	0	1	1	0	0	0	0	0	1	0	0	46	0	50	0.8	7.4	23.3	164.5	63	86.7	120	70	76	20	36.4	0.58	15.4	14.3	309	16	0.56	191	7.7	4.4	0.77	113	325	500	137.1	4.1	98.4	25	5.2
0332	0	0	0	0	0	0	1	0	0	0	0	0	1	0	0	365	0	75	1.2	6.6	24.5	180.8	80	113.3	140	100	84	20	37	0.41	6.94	12.5	251	16.2	0.49	174	6.8	4.4	2.26	349	260	220	142.1	3.8	103.4	22	6.5
0333	1	1	0	0	0	0	0	0	0	0	0	0	1	0	1	365	0	53	2.1	6.4			65	73.3	100	60	130	20	37.9	1.24	7.84	11.7	231	26.9	1.34	194	7.6	4.4	1.11	126	108	74	135.2	3.8	96.3	22	1.7
0334	0	0	0	0	0	0	0	0	0	0	0	0	1	1	0	9.5	0	62	1.9	8.5	25.5	175	78	110	130	100	102	20	38	1.01	14.08	15.9	256	10.5	0.88	175	7	4.1	1.77	65	22	6	134.4	4.3	95	23	108.8
0335	0	0	0	0	0	0	0	0	1	0	0	0	1	0	0	365	0	84	1.3	9.5	25	161.3	65	83.3	110	70	78	18	36	0.94	4.09	12.5	142	21.7	1.07	180	6.2	3.4	0.78	74	43	18	140.8	4.8	108.8	22	41.1
0336	0	0	0	0	0	0	0	0	0	0	0	0	2	0	0	365	0	84	1.3	19.6	23	174.5	70	93.3	120	80	78	18	36.5	0.94	8.34	16.3	129	34.4	1.12	131	5.9	3.5	5.67	238	73	105	131.1	4.2	91.3	20	246.8
0337	0	1	0	0	0	0	1	0	0	0	0	0	1	1	1	365	0	73	3.3	8.6	35.6	150	80	76.7	110	60	100	22	36.4	0.57	9.7	13.3	203	15.5	0.7	214	6.7	4.4	0.99	69	27	19	134.6	4.2	95.4	24	11.5
0338	1	0	0	0	0	0	0	0	1	0	0	0	2	0	0	365	0	76	1.2	4.7	28.6	161.8	75	106.7	140	90	78	18	36.6	0.66	4.35	14.7	178	7.6	0.65	151	6.2	3.2	5.67	532	35	44	134.6	4.1	99.5	24	102.9
0339	0	0	0	0	0	0	1	0	0	0	0	0	1	0	0	365	0	71	1.1	6.6	24.8	146.2	53	73.3	100	60	72	20	36.6	0.62	7.96	12.9	277	11	0.57	151	7.1	4	0.5	86	31	25	136.6	4.1	99	26	2.8
0340	1	0	0	0	0	0	0	0	1	3	1	0	3	0	1	285.1	1	61	4.1	3.4	19.1	168	54	73.3	100	60	90	20	36.5	0.69	5.33	11.8	262	46.4	2.27	97	5.9	3	0.37	77	33	22	133.9	3.7	97.9	20	122.3
0341	0	1	0	0	0	0	0	0	1	0	0	0	1	0	0	365	0	68	1.7	40.5	14.6	185	50	93.3	120	80	72	20	36.4	0.9	4.36	13.5	243	13.5	0.95	178	7.4	4.6	0.9	53	28	37	140.1	4.3	102.9	23
0342	0	0	0	0	0	0	0	0	0	0	0	0	3	0	0	365	0	65	3.5	16.5	19	170	55	96.7	130	80	68	20	36.7	0.79	7.44	15.3	88	12.6	0.73	242	6.7	4	2.76	180	88	136	137.5	3.7	101.9	23	19.3
0343	0	1	0	0	0	0	1	0	0	0	0	0	1	0	0	365	0	70	1.7	9.7	21.9	140	43	73.3	100	60	81	18	36.7	0.49	7.3	12.2	321	10.6	0.5	215	7.9	4.8	0.24	86	14	15	142	4.2	103.5	25	0.7
0344	0	0	0	0	0	0	0	0	0	0	0	0	2	0	0	104	0	58	0.9	15.5	20.7	177.3	65	93.3	120	80	87	18	36.5	0.75	13.52	14.4	153	15.1	0.73	191	6.5	3.8	5.92	361	155	199	134.9	4	102.1	20	187
0345	0	0	0	0	0	0	0	0	0	0	0	0	3	1	1	29.5	0	86	5.4	28.5				93.3	120	80	125	36	36.7	0.77	10.03	12.4	90	13.4	0.76	64	5.6	3	5.27	256	145	61	132.3	3.9	96.6	24	157.7
0346	0	1	0	0	0	0	0	0	0	0	0	0	1	0	0	365	0	66	1.6	4.6	25.2	153.8	59.5	93.3	120	80	68	20	36.3	0.67	10.97	15.7	197	7.2	0.71	127	6.9	4.5	1.67	120	563	153	136.9	3.6	95.4	30	3.7
0347	1	1	0	0	0	0	1	0	1	0	0	0	1	0	0	365	0	67	1.7	8.7	22.2	150	50	83.3	110	70	84	20	36.4	0.61	6.47	11.8	166	12.6	0.72	132	6.1	3.8	0.2	64	14	14	141.9	3.8	106.4	23	1
0348	0	0	0	0	0	0	0	0	1	0	0	0	1	0	0	365	0	79	1.3	8.6			54	83.3	110	70	60	18	36.5	0.85	5.19	13.8	202	12.3	0.79	185	6.7	3.4	4	237	44	63	142.9	4.1	104.6	27	53.1
0349	0	0	0	0	0	0	0	0	0	1	1	0	1	0	0	365	0	66	1.1	10.5	19.9	173.6	60	86.7	120	70	60	18	36	0.78	9.22	12.2	486	12.6	1.18	112	6.5	4	0.43	125	19	20	141.2	4.4	109.9	21	5.1
0350	0	0	0	0	0	0	1	0	0	0	0	0	1	1	0	365	0	69	2	30.5	23.6	158	59	96.7	130	80	100	18	38.4	0.56	4.02	12.3	206	15.5	0.74	199	7.5	4.6	1	78	39	31	139.6	4.4	100.3	25	60
0351	0	0	0	0	0	0	1	0	0	0	0	0	1	0	1	365	0	56	1.6	5.5	23.6	152.5	55	66.7	100	50	86	18	37.2	0.62	10.94	12.4	221	7.6	0.51	251	7.4	4.2	1.06	115	30	27	137.1	3.6	96.8	28	16
0352	0	1	0	0	0	0	1	0	0	1	1	0	1	0	0	14	0	74	1.8	5.5	29.7	151.4	68	86.7	120	70	37	20	36.6	0.73	4.98	10.4	277	20	1.24	142	6.7	4	0.81	261	65	34	137.4	4.7	101	23	2.2
0353	0	0	0	0	0	0	1	0	0	0	0	0	2	0	1	6.4	0	81	2	5.4			60	73.3	100	60	60	20	36.3	0.64	10.78	10.1	159	16.3	0.63	133	6.2	3.5	11.92	201	231	136	138.2	3.8	104.2	22	5.9
0354	0	0	0	0	0	0	1	0	0	0	0	0	1	0	1	24	0	66	1.7	9.5			57	73.3	100	60	70	16	36.5	0.57	6.88	14	245	25.6	0.64	182	7.4	4.5	1.9	189	654	732	140.2	4.5	100.7	21	1.5
0355	0	0	0	0	0	0	1	0	0	0	0	0	1	0	1	10.4	0	42	1.3	9.4	19.3	160.9	50	80	100	70	78	18	36.5	0.48	6.65	11.3	254	8.7	0.54	215	7.4	4.1	4.88	176	166	509	134.8	3.4	101.5	18	1.5
0356	1	1	0	0	0	0	0	0	0	0	0	0	1	0	0	365	0	69	1.7	17.5	21.1	162.6	55.8	76.7	110	60	68	20	36.6	0.77	7	10.3	220	8.6	0.43	144	6.1	3.3	2.6	280	91	71	134.4	4	102.2	21	41.9
0357	0	0	0	0	0	0	1	0	0	0	0	0	1	0	0	236	0	73	1.2	5.7	16.5	155.5	40	103.3	130	90	66	20	36.4	0.57	6.42	12.1	296	14.2	0.64	213	6.7	4	7.9	470	354	433	134.1	4.3	96.4	22	1.8
0358	0	0	0	0	0	0	0	0	1	2	1	1	3	0	0	365	0	76	3.6	29.6	22.5	170	65	86.7	120	70	88	20	36.8	1.26	19.59	14.6	157	24.7	3.24	78	6.6	3.4	9.24	113	739	689	130	3.3	92.4	15	152.5
0359	0	0	0	0	0	0	1	0	0	0	0	0	1	0	0	365	0	72	1.2	5.4	25.7	165	70	76.7	110	60	60	18	36.7	0.55	18.25	10.6	282	28.5	0.55	124	6.2	3.4	0.15	77	65	15	133.3	3.3	98.4	22	76.3
0360	1	1	0	0	1	0	0	0	1	1	1	0	2	0	0	365	0	78	1.8	7.5	30.4	151.7	70	100	140	80	72	20	36.5	0.72	15.43	13.8	178	16.6	1.23	148	6.5	3.3	4.46	259	170	83	138	4.4	100.3	19	284.3
0361	1	0	0	0	0	0	1	0	1	0	0	1	1	0	0	365	0	68	1.1	23	26	158	65	96.7	130	80	72	20	36.7	0.98	7.01	10.3	247	13.3	0.99	103	6.4	3	0.35	70	16	15	144.5	4.7	111	25	97.6
0362	0	0	0	0	0	0	1	0	0	0	0	0	1	0	0	365	0	79	1.3	31.5	19.7	151	45	93.3	120	80	60	18	36.1	0.56	5.79	11.4	211	23.5	0.83	209	5.8	3.3	1.79	75	29	14	135.6	5.2	101.9	24	102
0363	1	1	0	0	1	0	0	0	0	0	0	0	3	0	0	21.6	0	82	4.3	20.6			55	90	130	70	63	20	36.2	1.1	4.07	9.3	84	18.1	1.05	99	5.6	3.3	4.72	227	908	378	140.1	1.8	95.4	31	27.3
0364	0	0	0	0	0	0	0	1	1	3	1	0	3	1	1	35.8	1	91	5.4	34.8				83.3	130	60	67	30	36.4	0.8	20.35	17.6	200	48.3	2.65	117	6.1	3.2	3.3	78	20	14	139.7	4.8	102.9	15	297
0365	1	1	0	0	0	0	0	0	0	0	0	0	1	0	1	365	0	61	2.2	62.5	25.4	167.3	71	83.3	110	70	66	22	37.5	1.08	9.27	16.3	210	16.8	1.23	172	6.8	4.2	5.64	169	825	448	137.6	4.2	99.7	19	10.9
0366	0	0	0	0	0	0	0	0	0	0	0	0	1	0	0	6.5	0	89	1.4	5.5			70	80	120	60	72	20	36.7	0.7	6.83	11	105	18.9	0.79	130	5.6	3.2	3.03	240	323	90	136.2	3.9	102.5	20	7.8
0367	1	0	0	0	0	0	1	0	0	0	0	1	2	1	1	365	0	82	2.9	6.6	20.8	170	60	73.3	100	60	65	22	36.5	1.03	15.38	10.4	423	14.2	1.02	149	6.4	3.3	1.78	367	73	116	134.6	4.1	95.5	25	79
0368	0	0	0	0	0	0	0	0	0	0	0	0	1	0	1	8.5	0	74	1.8	7.5	26.5	174.7	81	80	100	70	98	20	36.6	0.48	5.62	14.2	227	13.4	0.62	214	6.9	4.2	2.73	237	247	340	137.2	4.8	98.3	24	69.4
0369	0	0	0	0	0	0	1	0	0	0	0	0	1	1	0	365	0	69	2	3.5	22.3	159.2	56.5	106.7	140	90	92	20	36.3	0.72	10.44	12.5	344	15.8	0.52	213	6.6	3.8	0.61	59	28	23	141.8	4.1	103.6	25	2.8
0370	0	1	0	0	1	0	0	0	0	0	0	0	3	0	0	365	0	72	1.7	11.4	26	169.7	75	86.7	120	70	74	20	36.4	1.02	17.17	13.7	163	16.1	0.89	112	6.8	4	1.26	88	30	24	135.2	4.1	101.5	17	42.8
0371	0	0	0	0	0	0	0	0	0	0	0	0	1	0	0	365	0	57	0.9	10.4	18.1	159.2	45.8	93.3	120	80	78	20	36.2	0.8	11.64	16.4	161	12.5	1.02	272	7.2	4.3	3.45	210	266	439	143	3.9	101.7	27	3.5
0372	0	1	0	0	0	0	0	0	1	0	0	0	1	0	1	365	0	69	2.4	6.4	20.7	161.5	54	70	90	60	76	20	37.1	0.94	16.14	12.1	280	21.1	1.38	103	5.6	3.2	1.1	52	31	20	132.7	2	90.6	26	276.2
0373	0	0	0	0	0	0	0	0	0	0	0	0	1	1	0	16.5	0	74	2.1	15.5	22.6	163	60	83.3	110	70	76	21	36.4	0.73	1.92	10.7	146	17.3	0.77	85	5.1	2.6	1.32	59	29	27	141.5	3.3	108.3	20	153.7
0374	0	0	0	0	0	0	1	0	0	2	1	0	3	1	1	365	0	64	5	9.5	23.7	145.2	50	80	100	70	132	28	37.2	0.43	31.6	14.8	90	28.6	1	134	5.7	3.4	7.07	119	352	355	130.5	4.4	92.6	19	114.2
0375	1	1	0	0	0	1	0	0	1	0	0	1	1	0	0	328.7	1	79	1.9	6.5	22.3	174.6	68	95	147	69	62	20	36.4	1.37	5.1	14.3	186	16.6	1.59	152	7	4.4	0.69	56	18	14	141.3	4.5	107.2	24	12.5
0376	0	0	0	1	0	0	0	0	0	1	1	0	3	1	1	365	0	55	4.9	7.5				73.3	100	60	104	20	36.5	0.48	22.67	15.3	88	10.1	0.89	88	6.8	3.6	8.59	278	228	90	128.6	3.7	85.9	25	278.4
0377	1	0	0	0	0	0	0	0	0	0	0	0	1	1	0	16	0	60	1.9	4.5	24.4	181	80	76.7	110	60	110	20	38.6	0.82	9.45	16.6	194	14.9	0.85	133	6.9	4.5	5.3	289	123	279	137	4.4	97.2	24	52.9
0378	1	1	0	0	1	1	0	0	0	0	0	0	1	1	0	5.6	0	77	2.7	4.6	24.1	164.3	65	101.7	135	85	94	22	36.8	0.55	8.77	9.6	192	14.9	0.64	85	6.4	3.3	4.17	415	80	106	133.9	3.7	97.7	24	149.2
0379	0	0	0	0	0	1	1	0	0	0	0	0	3	0	0	365	0	51	3.2	5.5	23.1	161	60	73.3	100	60	78	18	36.3	0.66	6.58	12.1	87	15.3	0.61	176	7.1	4	1.08	91	88	89	134.3	3.4	91.9	28	143.3
0380	0	1	0	0	0	0	0	0	0	0	0	0	1	0	1	365	0	69	2.4	20.5	24.3	157	60	80	100	70	80	18	36.2	0.63	3.25	13.2	144	19.4	0.86	150	6.1	3.3	0.21	105	61	25	140.4	3.9	100.8	25	0.5
0381	0	0	0	0	0	0	1	0	0	0	0	0	1	0	0	365	0	63	1	7.7	24.8	162	65	103.3	130	90	70	18	36.3	0.74	2.05	10.4	252	18.1	0.64	170	6.6	4.4	0.62	47	27	15	140.6	4.1	105.8	22	0.7
0382	0	0	0	0	0	0	1	0	0	0	0	0	1	0	1	365	0	76	1.9	7.5			49.6	80	100	70	60	20	36.4	0.64	4.7	11.7	207	16	0.45	115	6.7	3.8	0.52	57	25	5	142.3	3.6	106.2	25	1.7
0383	0	0	0	0	0	0	1	0	0	0	0	0	1	0	0	365	0	78	1.2	10.4	22.2	150	50	73.3	100	60	68	18	36.3	0.71	9.01	14.7	277	7.3	0.64	173	8	3.8	1.29	146	27	5	130.2	4.3	92.2	24	48
0384	1	0	0	0	0	0	0	0	0	0	0	0	1	0	1	365	0	68	1.7	7.4	22.9	172.1	67.8	71.7	95	60	84	16	36.2	1.04	6.21	12.2	228	26.7	0.97	143	7.2	3.4	8.39	128	61	80	135.4	4.1	96.8	24	0.8
0385	0	1	0	0	0	1	0	0	0	0	0	0	1	0	0	365	0	68	1.7	4.5			65	103.3	130	90	90	18	36.3	1.06	6.8	14.2	198	12.6	1.04	133	7.4	4.6	1.08	121	42	31	141.7	4	103.3	28	3.6
0386	0	1	0	0	0	0	0	0	0	0	0	0	1	0	0	5.5	0	62	1.6	4.5	20.8	170	60	93.3	120	80	72	20	36.3	1.16	7.54	13.7	205	15.4	1.12	184	6.5	3.9	3.15	329	114	150	138.2	4.4	102.6	25
0387	0	0	0	0	0	0	1	0	0	0	0	0	1	0	0	365	0	33	0.5	9.4	19	154	45	83.3	110	70	80	20	36.2	0.64	8.29	12.5	216	8.5	0.86	178	7.4	4.3	0.78	82	22	16	140.7	3.9	103	26	4.9
0388	0	0	0	0	0	0	0	0	1	3	1	0	3	1	0	365	0	86	4.7	19.5	23.2	167.3	65	90	130	70	98	20	36.6	0.49	14.95	13.9	145	21.4	2.07	86	4.7	2.9	6.04	117	225	82	142	4.2	106.5	24	134.4
0389	0	1	0	0	0	1	0	0	0	0	0	0	1	0	0	365	0	74	1.8	21.4	23.4	172.8	70	86.7	120	70	84	20	36.4	0.72	12.22	12.9	140	11.9	0.94	157	7	3.9	1.47	54	20	24	136.6	4.3	101.5	24	125.1
0390	0	1	0	0	1	0	0	0	0	0	0	0	1	0	0	7.6	0	76	1.8	6.6	28	177.3	87.9	126.7	160	110	72	18	36.4	1.08	4.05	13.8	138	14.7	1.14	227	6.7	3.8	0.79	138	31	79	144.3	4.2	105.1	28	21.4
0391	0	0	0	0	0	0	1	0	0	0	0	0	1	0	0	365	0	79	1.3	5.4	24.4	156.9	60	83.3	110	70	60	20	37	0.49	6.97	11.7	263	16.7	0.61	146	6.1	3.3	0.28	121	72	28	139.4	4.6	102.9	23	19.2
0392	1	1	0	0	0	0	1	0	0	0	0	0	1	0	0	365	0	72	1.7	13.4	32.4	147	70	100	140	80	68	18	36.1	0.74	4.7	12.3	293	13.5	0.77	138	7.3	3.9	4.1	241	94	372	141.4	4.5	104.4	26	3.7
0393	0	0	0	0	0	0	0	0	0	0	0	0	1	1	0	25	0	58	1.8	8.5	27.4	175	84	83.3	110	70	96	20	37.2	0.86	11.51	16.5	178	14.5	0.82	144	6.4	3.5	14.2	312	146	350	133.1	3.9	96.9	23	100.8
0394	0	1	0	0	0	0	0	0	1	3	1	0	3	1	1	48	1	76	5.8	7.5			62	70.3	91	60	106	18	36.6	0.73	18.21	9.2	214	78.2	2.76	104	4.9	3.1	0.21	88	14	22	129.4	5.7	106.5	8	27.5
0395	0	0	0	0	0	0	1	0	0	0	0	1	2	0	0	365	0	84	1.3	6.6	30.4	157	75	93.3	140	70	60	20	36	1.07	13.73	10.7	259	20.5	1.12	185	6.4	3.7	0.87	67	46	23	142.8	3.9	106.9	19	5.3
0396	0	0	0	0	0	0	0	0	0	1	1	0	3	0	0	365	0	74	3.6	15.4	22.4	165	61	98.7	142	77	70	20	36.3	0.65	15.26	12.8	65	12.5	1	138	5.6	3	1.04	114	12	13	136.7	4.1	99.8	30	65.3
0397	0	1	0	0	0	0	1	0	0	0	0	0	2	0	1	23	0	91	2.7	6.4			55	60	80	50	80	20	36.2	0.59	20.87	12.2	235	24.9	0.83	221	6.1	3.3	3.63	389	139	69	139	3.7	99.2	25	16.1
0398	1	1	0	0	1	1	1	0	0	2	1	0	3	0	0	41	0	86	4.4	19.6			65	100	140	80	88	20	36.4	0.43	3.57	14.3	93	43.2	0.98	153	5.8	3.1	4.26	135	47	40	133.7	3.4	89	22	67.4
0399	0	0	0	0	0	0	0	0	0	0	0	0	1	0	0	365	0	70	1.1	5.5				73.3	120	50	52	18	36.4	1.03	5.8	13	207	20.6	1.05	167	6.5	4	0.74	57	28	13	141.2	3.8	105.4	23
0400	0	0	0	0	0	0	1	0	0	0	0	1	1	0	0	253	0	71	1.1	10.5	21.6	153.5	50.9	96.7	130	80	72	18	36.4	1.78	5.49	9.5	307	12.4	1.33	259	6.5	3.3	2.47	221	195	263	139.9	4.3	104.8	27	121.4
0401	0	0	0	0	0	0	0	0	0	0	0	0	2	1	0	10.7	0	78	2.2	9.7	25.1	173	75	83.3	110	70	110	20	37.1	0.89	2.7	12.1	148	29.2	1.2	141	6.7	3.1	14.83	997	242	147	132.3	4	90.1	21	213.5
0402	1	0	0	0	0	1	0	0	0	0	0	0	1	0	0	365	0	62	1	12.4	21.3	160.3	54.8	96.7	130	80	74	20	36.8	0.92	13.23	15	193	21.9	0.83	128	6.7	3.9	1.86	104	707	402	141.1	4.1	103.9	20	1
0403	0	0	0	0	0	1	0	0	0	0	0	0	2	0	0	119	0	78	1.2	3.5			65	93.3	120	80	80	18	37.8	1.04	3.75	12.6	115	13.2	0.98	135	6.5	3.8	4.65	166	848	211	136.8	3.9	103.8	22	7.4
0404	0	1	0	0	0	0	0	0	1	0	0	0	1	0	0	365	0	67	1.7	4.6			40	106.7	160	80	57	18	36	0.94	8.65	15.1	183	10.9	0.98	150	7.1	4.3	0.61	40	16	16	136.4	4.4	96.7	31	18.3
0405	1	0	0	0	0	0	0	0	0	0	0	0	1	0	0	52	0	74	1.2	10.6	24.3	169.7	70	93.3	120	80	98	20	36.6	0.56	6.5	15	109	15	0.8	155	7.6	4.5	5.02	235	48	95	136.7	4.3	95.9	26	128.1
0406	0	0	0	0	0	0	1	0	0	0	0	0	1	0	0	6.6	0	89	1.4	5.6	21.2	158.2	53	103.3	150	80	80	20	36.4	0.39	8.94	11.4	369	8.9	0.48	123	6.8	2.8	0.72	79	20	9	136	4.3	102.2	25	34.6
0407	0	1	0	0	0	0	1	0	0	0	0	0	1	1	0	365	0	87	2.9	5.5	24	164.4	65	103.3	150	80	110	20	36.8	0.64	11.46	11.9	192	25.2	0.81	184	6.5	4	1.03	105	379	211	141.9	4.8	110.6	22	3.5
0408	0	0	0	0	0	0	1	0	1	0	0	1	1	0	0	363	1	74	1.2	12.4	22.4	144.7	47	99.3	120	89	73	18	36.2	1.63	6.46	9.8	144	32.9	1.63	115	6.3	3	4.52	159	271	381	136.6	3.9	104.8	20	63.1
0409	0	1	0	0	0	0	0	0	0	0	0	0	1	0	0	365	0	71	1.7	7.5	23	169.3	66	93.3	120	80	80	20	36	0.93	29.98	14.8	243	20.9	1.29	112	5.8	3.2	2.79	155	38	53	136.7	5.5	104.6	21	314.1
0410	0	1	0	1	0	1	0	0	1	1	1	0	1	0	1	91.7	1	56	2.1	16.6	27.7	170	80	70	90	60	86	20	37.2	0.58	10.03	12.6	174	13.5	0.97	108	7.1	2.8	1.28	216	37	14	128.7	4.5	101.1	11	116.3
0411	0	0	0	0	0	0	1	0	0	0	0	0	1	0	0	365	0	75	1.2	11.5	22.1	150.2	49.9	86.7	120	70	62	20	36	0.51	7.84	10.7	297	8.6	0.56	165	6.8	3.5	3.19	573	69	62	137.3	4	100.9	27	46.2
0412	1	0	0	0	0	0	1	0	0	0	0	0	1	0	0	365	0	68	1.1	9.6	18.4	165	50	90	130	70	60	14	36.4	0.63	4.73	11.1	257	9.5	0.58	124	6.8	4	2.13	184	1484	412	138.7	4.7	101.7	24	0.6
0413	0	0	0	0	0	0	1	0	1	1	1	0	1	0	0	344.1	1	74	1.2	14.6	21.2	153.6	50	93.3	120	80	90	20	36.4	0.42	12.76	12.1	119	13.6	0.65	133	5.8	3.1	3.68	205	410	330	137.6	3.6	106.2	21	213.7
0414	1	1	0	0	0	0	0	0	0	1	1	0	1	0	0	365	0	72	1.7	12.5	25.6	165.3	70	96.7	130	80	150	20	37.8	0.64	4.41	14.9	160	14.1	1.17	160	7.3	4.7	3.66	158	238	91	135	4.1	94	23	11.2
0415	0	0	0	0	0	1	1	0	0	0	0	0	1	0	1	365	0	79	1.9	8.5	12.8	157.9	32	86.7	120	70	80	24	37.3	0.51	9.03	11.8	259	11.4	0.6	160	6.5	4	2.84	279	130	209	135.9	3.7	100.4	23	52
0416	0	0	0	0	0	0	0	0	0	0	0	0	1	0	1	365	0	79	1.9	5.6	20.2	165	55	96.7	130	80	73	22	36.4	0.87	4.51	11.7	198	11.8	0.75	167	5.8	3.6	0.28	67	22	16	140.4	4.5	103	30	2.3
0417	1	1	0	0	0	0	0	0	0	0	0	0	3	1	0	365	0	67	2.6	8.7	19.5	168	55	73.3	100	60	92	20	36.6	0.98	17.91	12.7	188	14.5	1.24	83	6	3.4	4.78	261	277	166	136.1	3.4	96.4	27	74.3
0418	1	1	0	0	0	0	0	0	1	0	0	0	2	0	0	365	0	78	1.8	5.6			55	90	130	70	79	20	36.4	1.06	8.6	11.5	288	23.6	1.59	312	6.7	3.4	19.3	526	112	111	134.9	4.5	96.9	23	44.3
0419	0	1	0	0	0	0	1	0	0	1	1	0	2	0	1	365	0	77	2.5	12.5	19.3	143.8	40	80	100	70	80	16	36	0.27	20.43	12	250	14.7	0.54	155	6.3	3.9	1.03	122	59	46	131.3	3.4	93	25	56
0420	1	1	0	0	0	0	1	0	0	1	1	0	1	0	0	365	0	81	1.9	4.6	23.9	165	65	83.3	110	70	75	20	36.3	0.47	10.43	11.3	225	9.7	0.75	144	6.7	3.9	0.96	81	34	22	135.8	4.1	99.2	23
0421	0	0	0	0	0	0	1	0	0	0	0	0	1	0	0	10.5	0	81	1.3	9.5	22.2	177.4	70	96.7	130	80	72	18	36.5	0.54	10.28	13	250	16	0.58	131	6.6	4.1	0.9	181	165	68	137.6	3.9	102.5	23	0.3
0422	0	0	0	0	0	0	1	0	0	0	0	0	1	0	0	365	0	62	1	21.5	19.4	171.3	57	83.3	110	70	68	18	36.4	0.73	14.52	10.8	132	17.5	0.92	143	6.6	3	0.33	98	29	36	132.5	4.3	95.7	25	229
0423	0	1	1	0	0	0	1	0	0	0	0	0	1	0	0	165	0	78	1.8	13.5	24	150	54	106.7	140	90	60	18	36.4	0.7	4.81	10.9	302	7.2	0.61	135	7	3.7	0.49	204	33	40	138.1	4.1	101	23	39.3
0424	1	0	0	0	0	1	1	0	0	0	0	0	2	0	0	129	0	76	1.2	17.6	15.4	161	40	96.7	130	80	68	20	36.5	0.42	9.34	8.6	281	9.5	0.39	100	5.8	2.6	14.1	234	93	47	133.8	4.1	100.9	23	65.1
0425	0	0	0	0	0	1	0	0	0	0	0	0	1	0	0	365	0	41	0.7	6.7	24	131.5	41.5	85.3	110	73	103	18	36.8	0.95	8.63	13.3	173	15.9	0.74	149	7.4	4.6	0.84	164	760	153	140	4.2	100	22	0.1
0426	0	1	0	0	0	1	0	0	0	0	0	0	1	0	0	365	0	81	1.9	21.5	23.7	165.7	65	93.3	120	80	72	20	36.4	1.06	8.84	13.5	279	17.8	1.17	184	6.7	3.7	3.35	414	256	154	135.3	4.5	101.6	24	34.6
0427	0	0	0	0	0	1	0	0	0	0	0	0	1	0	0	14.6	0	88	1.4	13.6	19.2	169.2	55	120	160	100	88	24	36.5	0.64	8.1	10.5	243	11.3	0.81	146	6.4	2.7	0.63	95	50	26	143.5	2.7	105.2	31	28.7
0428	0	0	0	0	0	1	0	0	0	2	1	0	3	0	0	365	0	44	3.1	9.6			55	96.7	130	80	76	18	37.5	1.05	20.95	11.7	187	36.6	2.68	149	5.3	2.2	2.38	282	13	44	135.1	4.2	105.2	20	218.9
0429	0	0	0	0	0	1	0	0	0	2	1	0	3	1	1	365	0	65	5	24.8	24.5	175	75	70	90	60	120	20	36.5	0.59	2.16	15.2	78	17.5	1.37	134	6.4	3.7	9.82	357	71	130	133.1	3.6	94.6	19	261.5
0430	0	0	0	0	0	1	0	0	1	1	1	0	1	0	0	365	0	74	1.2	7.4	27.8	147	60	83.3	110	70	95	20	37.2	1.04	5.72	13.4	122	25.1	1.8	185	5.7	3.5	4.09	161	1061	322	141	3.8	103	26	11
0431	0	0	0	0	0	1	0	0	0	0	0	0	2	0	0	365	0	84	1.3	6.6	22.3	157.5	55.2	96.7	130	80	88	18	36.5	0.91	15.93	13.8	100	14	0.8	195	6.5	3.9	1.32	142	108	40	138.2	3.9	100.3	23	4.7
0432	0	0	0	0	0	1	0	0	0	2	1	0	1	1	1	365	0	54	2.4	3.5			70	86.7	100	80	100	20	37.1	0.88	11.18	13.4	106	19.7	1.87	94	5.5	3.2	3.62	70	46	65	137.3	3.7	105.7	17	125.7
0433	1	0	0	0	0	1	0	0	0	2	1	0	3	1	1	365	0	69	2.7	48.5	23.9	165	65	76.7	110	60	99	36	36.5	0.6	15.26	10.1	115	34.2	1.52	52	4.5	2.7	14.53	195	297	292	140.7	3.3	105.5	10	153
0434	0	1	0	0	0	1	1	0	0	0	0	0	1	0	0	3.6	0	72	1.7	2.6			60	83.3	110	70	81	20	36.2	0.78	21.49	10.3	283	17	0.95	129	7.1	3.5	1.94	180	303	328	139.4	4.3	98	27	84.6
0435	0	1	0	0	0	1	1	0	0	0	0	0	1	0	0	365	0	84	1.9	11.5	23.7	145.2	50	90.3	139	66	74	18	37.8	0.41	4.92	11.4	146	27.2	0.49	100	6.5	4.1	0.64	53	22	14	136.6	4.2	96.9	27	9.5
0436	0	1	0	0	0	1	0	0	0	0	0	0	2	1	1	51	0	81	3.5	41.9				80	100	70	104	22	37.3	0.84	15.93	12.8	259	19	1.16	105	6	3.8	7.01	376	256	270	135.7	5.2	102.5	20	84.8
0437	1	1	0	0	0	1	0	0	0	0	0	0	3	0	0	148	0	81	4.3	19.6	23.4	160	60	93.3	140	70	90	20	37	0.76	26.49	12.2	43	31.3	0.99	118	5.2	2.6	7.39	288	85	92	116.2	3.6	81.1	17	112.6
0438	0	1	0	0	0	1	0	0	0	0	0	0	1	0	0	365	0	79	1.9	7.6	19.3	171.5	56.7	83.3	110	70	72	20	36.4	1.05	9.91	11.4	233	20	0.95	153	6.7	3.2	2.14	154	213	112	136.8	3.8	99.3	21	20
0439	0	0	0	0	0	1	1	0	0	0	0	0	1	0	0	9	0	73	1.2	1.6	23.1	162.3	60.9	86.7	120	70	58	16	36.5	0.47	5.55	13.7	149	12.8	0.56	167	6.5	3.9	4.73	167	684	733	139.3	4.1	103	24	26.4
0440	0	0	0	0	0	1	1	0	0	1	1	0	3	0	1	42	0	72	4.2	9.5	20.7	160	53	70	90	60	100	20	36.5	0.65	7.85	12.1	91	22.4	1.26	129	5.8	3.5	1	71	65	52	137.7	3.6	103.2	21	141.7
0441	0	0	0	0	0	0	0	0	0	0	0	0	1	0	0	365	0	69	1.1	5.5	18.7	155	45	63.3	90	50	68	16	36.2	0.97	9.86	15.1	199	21.4	0.95	162	6.4	4.2	1.88	142	495	152	139.9	4.6	104.2	24	0.3
0442	0	0	0	0	0	0	0	0	0	0	0	0	1	1	0	10.5	0	69	2	9.5			75	96.7	130	80	116	20	37.3	0.6	24.1	14	209	19	0.89	161	6.3	3.5	2.67	78	31	16	135.9	3.6	95.8	24	212
0443	1	1	0	0	0	1	0	0	0	0	0	0	2	0	0	365	0	77	1.8	2.4	24.1	170.4	70	93.3	120	80	64	16	36	0.87	17.17	11	150	29.8	0.97	115	5.6	3.2	1.34	205	361	626	136.2	4.3	106.3	19	99.6
0444	0	0	0	0	0	0	0	0	0	0	0	0	1	0	0	365	0	54	0.9	2.6	21.5	172.5	64	93.3	120	80	77	18	36.4	1.22	9.22	13.7	138	13	1.16	131	6.2	3.8	0.53	119	54	155	141.7	4.8	104.1	25	68.2
0445	0	0	0	0	0	0	1	0	0	0	0	0	1	0	0	365	0	81	1.3	9.4	24.9	173.4	75	76.7	110	60	60	20	36.4	0.56	11.72	11.1	232	13.8	0.66	155	5.6	3.3	0.85	96	46	36	136.8	3.9	99.6	23	156
0446	0	0	0	0	0	0	1	0	0	0	0	0	1	0	0	365	0	60	1	8.5			60	93.3	120	80	68	20	36.3	0.47	7.32	13.3	286	16.9	0.53	256	7.6	4.7	0.37	50	20	15	141	4.1	102.8	27	1.1
0447	1	0	0	0	0	0	0	0	1	1	1	0	1	0	0	131.1	1	68	1.1	37.5	25.3	166.3	70	71.7	95	60	90	20	36.1	0.76	5.6	10.9	213	15.1	1.36	132	5.6	3.2	3.72	445	80	84	137.9	4.4	96.7		81.7
0448	0	0	0	0	0	1	0	0	0	0	0	0	1	0	0	365	0	68	1.1	8.5	27.2	168.2	77	93.3	120	80	82	20	36.3	0.86	9.83	15.1	172	12.6	1	124	6.4	4	1.92	318	556	587	137.3	3.6	103.2	23	15
0449	0	1	0	0	0	0	1	0	0	0	0	0	1	0	0	365	0	74	1.8	5.4	20.8	162.6	55	104	160	76	70	20	37.3	0.52	12.77	12.5	281	15.7	0.73	167	7.2	4.2	1.73	65	20	16	137.9	4.3	96.2	26	150.4
0450	1	0	0	0	0	0	0	0	1	0	0	0	2	1	1	365	0	83	2.9	19.4	18.9	170.5	55	83.3	110	70	106	22	37	1.13	14.33	13.1	146	25.2	1.61	109	6.2	3.9	4.26	149	367	111	138.1	5	97.8	20	32.4
0451	0	0	0	0	0	1	1	0	0	1	1	0	1	0	1	365	0	74	1.8	6.7	25.5	168	72	76.7	110	60	82	24	36.5	0.47	8.06	12.5	180	16.2	0.74	117	5.9	3.7	2.14	216	3997	1376	138.8	3.4	103.5	20	9
0452	0	0	0	1	0	0	0	0	0	0	0	0	3	0	0	145	0	45	3.1	6.4	21.9	172.2	65	86.7	120	70	80	18	36.4	0.82	3.02	12.4	53	5.4	0.77	83	5.7	2.3	8.53	147	61	26	139	3.5	110	21	20.6
0453	0	1	0	0	0	0	0	0	0	0	0	0	3	0	0	23	0	79	1.9	9.5	25.4	160	65	70	110	50	86	20	36.4	0.53	25.83	12.4	193	12.1	0.69	104	5.4	3	7.6	313	600	419	127.2	3.5	96.2	20	67.3
0454	0	0	0	0	0	0	1	0	0	0	0	0	1	0	0	365	0	54	0.9	1.4	22.6	169.5	65	76.7	110	60	78	20	36.5	0.65	5.39	13.3	168	15.3	0.56	197	6.8	4.7	0.54	88	20	19	142.9	4	102	29
0455	0	0	0	0	0	0	1	0	0	0	0	0	1	0	0	24	0	70	1.1	3.5	22.9	155	55	86.7	110	75	77	20	36.4	0.51	8.15	12.1	148	11.5	0.69	164	6.7	3.6	7.03	167	58	106	138.5	2.9	97.9	27	68.2
0456	0	0	0	0	0	1	0	0	0	3	1	0	3	1	1	365	0	80	5.3	22.5	22.7	168	64	57	79	46	110	25	36.4	0.63	15.47	12.5	70	62.8	4.65	93	6.1	3.5	1.4	198	55	37	135.3	4.3	92.9	18	342.3
0457	0	0	0	0	0	0	0	0	0	0	0	0	1	0	0	365	0	66	1.1	5.5			50	93.3	120	80	88	20	36.4	0.63	6.51	13	301	12.6	0.87	128	7.2	4.3	0.52	84	15	11	135.5	6.2	99.7	28	0.3
0458	0	0	0	0	0	1	1	0	0	0	0	0	1	0	0	365	0	66	1.1	3.7			45	96.7	130	80	68	20	36.4	0.34	8.08	13.2	254	19.4	0.5	130	6.9	4.3	1.53	184	52	37	140.5	4.4	100.6	23	10.1
0459	0	0	0	0	0	0	0	0	0	0	0	0	2	0	0	365	0	72	1.2	11.5	25.4	166.1	70	96.7	130	80	80	20	37.5	0.97	15.06	14.5	151	34.8	1.33	131	6.1	3.1	5.69	258	150	75	143.2	3.9	102.5	24	111.7
0460	0	0	0	0	0	1	1	0	1	0	0	0	1	1	1	251.4	1	52	2.4	6.6	28.7	161.7	75	66.7	80	60	125	18	38.8	0.6	1.32	10.6	207	11.5	0.77	266	5.6	3.7	1.83	279	323	225	135.5	3.3	100.4	19	4.2
0461	0	1	0	0	0	0	1	0	0	0	0	0	1	0	0	365	0	68	1.7	3.6	21.9	159.9	56.1	63.3	90	50	60	20	37	0.59	7.9	10.3	279	3.9	0.64	147	7.8	4.3	0.96	91	37	24	109	3	70.9	25	1.1
0462	0	0	0	0	0	0	0	0	0	0	0	0	2	0	1	365	0	78	1.9	12.5	18.9	170.5	55	80	100	70	98	20	36.3	0.98	9.31	11.6	153	22.8	1.08	208	6.9	3.6	6.75	999	234	182	136.7	4.3	104.3	21	77.9
0463	0	1	0	0	0	0	0	0	0	0	0	0	1	0	0	21	0	92	2.1	5.4			70	83.3	110	70	60	20	36.4	0.72	6.79	11.6	298	19.6	0.7	175	6.5	3.5	0.35	108	26	25	141.8	3.8	104.3	26	51.2
0464	0	0	0	0	0	0	0	0	0	0	0	0	2	0	0	37	0	83	1.3	29.5			55	103.3	142	84	74	20	37.5	0.72	11.83	13.4	160	17.1	0.63	118	6.1	3.3	7.7	319	66	63	130.6	4.7	95.9	23	99.5
0465	0	0	0	0	0	0	0	0	0	0	0	0	1	0	0	5.5	0	56	0.9	4.5			72	73.3	100	60	84	16	36.5	0.66	9.8	15.4	212	16.1	0.97	191	7.3	4.3	1.05	89	82	70	140.9	4.2	99.2	29	14.1
0466	0	1	0	0	0	0	0	0	0	0	0	0	3	0	1	365	0	73	4.8	7.7	18.6	172	55	70.7	92	60	86	18	36.5	0.65	4.21	14.9	71	15.7	0.88	149	5.8	3.4		274	465	162	132.8	3.8	99.8	19	44.3
0467	0	0	0	1	0	0	0	0	0	0	0	0	1	0	0	7.6	0	68	1.1	6.6			60	106.7	140	90	68	16	36.2	0.71	4.08	16.5	189	14.8	0.92	158	7.1	3.9	0.83	122	25	21	140.4	5.2	103.2	24	22.4
0468	0	0	0	0	0	0	1	0	0	0	0	0	3	0	0	52	0	75	3.6	7.6			58	83.3	110	70	72	17	37.2	0.45	5.08	11.7	90	24.2	0.54	135	5.7	3.1	1.79	137	90	201	138.8	2.7	100	27	133.8
0469	0	0	0	0	0	0	0	0	0	0	0	0	3	0	0	365	0	70	3.5	29.7			50	126.7	180	100	84	20	36.8	0.79	24.91	13.4	92	26.8	0.84	154	6.4	3.7	7.9	126	123	141	134.1	3.6	98.3	21	167.2
0470	0	0	0	0	0	0	0	0	1	0	0	0	2	0	0	303.8	1	81	1.3	7.7	20.6	159.3	52.2	73.3	100	60	74	18	36.4	0.55	12.8	12.7	276	14.9	0.63	123	7.6	3.6	2.14	230	49	36	133.2	4.4	96.3	24	61.8
0471	1	0	0	0	0	0	1	0	0	0	0	0	2	0	0	23	0	81	1.3	8.6	27.8	180	90	86.3	129	65	83	20	36.6	0.53	8.89	11.9	134	9.9	0.45	146	5.8	3.6	6.78	109	308	365	134.1	4	100.1	20	57
0472	0	0	0	0	0	0	1	0	0	0	0	0	1	0	0	365	0	79	1.3	4.5	22	165	60	93.3	120	80	68	20	36.3	0.84	8.33	14.7	325	14	0.8	206	6.5	4	0.48	76	17	16	137.1	4.7	102.5	24	0.5
0473	1	1	0	0	0	0	1	0	0	1	1	0	3	0	0	365	0	93	4.5	4.5	20.3	152	47	83.3	110	70	75	20	36.3	0.67	11.71	11.9	89	29.7	1.06	86	6.3	3.9	3.67	173	96	318	138.6	4.1	103.3	21	182.3
0474	0	0	0	0	0	0	0	0	0	0	0	0	1	0	0	365	0	48	0.8	5.5	20	173	60	70	90	60	64	20	36.3	0.8	13.39	15.2	250	15.9	1.13	191	6.5	3.9	4.5	120	375	139	136.3	3.9	95	25	10.2
0475	1	0	0	1	0	0	0	0	0	0	0	0	1	0	0	365	0	60	1	5.5	19.2	156.3	47	93.3	120	80	72	20	36	0.91	11.89	14.8	209	13.8	0.91	236	6.6	4.5	1.35	83	29	29	137.6	4.1	100.9	28	71.6
0476	0	1	0	0	0	0	0	0	1	0	0	0	2	1	0	113.7	1	80	2.8	16.5			40	93.3	120	80	100	20	38.1	0.55	6.96	8.9	112	9	0.66	93	6.7	2.4	1.09	251	56	43	134.6	4.4	102.2	21	106.8
0477	0	1	0	0	0	1	1	0	0	0	0	0	1	0	1	365	0	78	2.5	6.5	20.9	146.7	45	80	100	70	78	20	36.2	0.57	9.79	12.3	189	12.7	0.65	133	7.1	4.4	2.82	236	242	409	131.6	4	93.5	23	54.6
0478	0	0	0	1	0	1	0	0	1	2	1	0	3	1	1	365	0	72	5.1	7.5	18.9	175	58	73.3	100	60	98	18	36.5	0.83	15.41	13.5	57	40.6	1.85	82	6.3	3.6	5.09	101	107	80	133.5	5.1	95.9	20	119.9
0479	0	0	0	0	0	0	1	0	0	0	0	0	1	0	0	112	0	61	1	6.4	28.1	139.9	55	83.3	110	70	80	20	36.5	0.54	13.15	12.4	205	15.3	0.56	258	8	4.7	3.82	167	799	617	140.6	3.8	100.8	27	3.3
0480	0	0	0	0	0	1	1	0	0	0	0	0	1	0	0	365	0	84	1.3	6.2			50	86.7	120	70	60	20	36.4	0.42	7.43	12.7	210	14.1	0.53	162	7	3.8	2.07	65	28	10	132	3.5	94	23	57.9
0481	0	0	0	0	0	0	0	0	0	0	0	0	1	0	0	365	0	78	1.2	5.5	30.6	140	60	70	110	50	70	20	37	0.74	7.85	14.8	152	9.7	0.67	177	7.5	4.2	2.61	238	240	244	136.9	4.1	99.2	23	18.6
0482	0	1	0	0	0	1	1	0	0	0	0	0	2	0	0	365	0	84	1.9	3.4				100	140	80	62	16	36.3	0.74	3.04	11.7	266	12.5	0.69	210	7.4	4.1	0.31	58	24	16	139.4	4.3	100.8	27	1.6
0483	0	1	0	0	0	1	1	0	0	0	0	0	2	0	0	365	0	77	1.8	20.5			50	103.3	130	90	68	20	36.6	0.7	25.76	14.1	326	28.6	0.61	341	6.8	4.2	0.48	93	31	16	134.9	3.3	96.1	21	0.2
0484	1	1	0	0	0	1	0	0	0	1	1	0	3	0	0	365	0	74	4.2	3.5	23.6	153.2	55.3	83.3	122	64	83	20	36.3	1.11	20.04	14	120	24.5	2.19	79	5.5	3.2	4.58	115	169	279	138.7	4.7	104.9	21	171.6
0485	0	1	0	0	0	0	0	0	0	0	0	0	1	0	0	365	0	68	1.7	4.5	15.8	159	40	100	140	80	60	20	36.4	0.62	7.97	15.2	178	18.2	0.73	173	7.1	4.5	1.01	121	210	93	138.5	4.9	102.2	28	5.7
0486	0	0	0	0	0	1	0	0	0	0	0	0	1	0	0	226	0	44	0.7	3.4	21.3	137.1	40	83.3	110	70	60	16	36.1	0.77	7.18	13.8	251	19.8	0.92	217	6.5	4.1	0.38	128	256	440	141.1	4.5	106.2	22	2.6
0487	0	0	0	0	0	0	0	0	0	0	0	0	3	0	0	43.3	0	66	3.5	42.3	24.6	165.2	67	93.3	120	80	72	16	36.3	0.6	8.09	11.7	53	15.3	0.62	108	4.9	2.5	11.62	132	46	23	133.3	4	104.3	19	111.2
0488	0	0	0	0	0	0	0	0	0	0	0	0	1	0	0	365	0	58	0.9	4.5				83.3	110	70	72	16	36.9	0.71	20.49	15.9	150	11.7	0.7	179	7.1	4.3	4.21	78	70	62	132.2	4.5	94.4	23	40.3
0489	0	1	0	0	0	0	1	0	0	2	1	0	1	0	0	10.5	0	78	1.8	9.5	20.4	164	55	86.7	120	70	104	20	36.8	0.72	8.61	10.2	110	24.3	1.64	110	5.1	3	3.04	174	486	286	140.8	3	103.7	16	42.6
0490	0	1	0	0	0	0	1	0	0	0	0	0	1	0	0	11.5	0	82	1.9	10.5	24.4	150	55	110	170	80	60	18	36.3	0.63	11.5	11	227	14.9	0.69	191	6.8	4.3	0.86	266	416	406	141.9	4.2	102.6	24	1.3
0491	1	0	0	0	1	0	0	0	1	1	1	0	3	1	0	329.4	1	83	2.2	40.5	28.3	166	78	81.3	116	64	94	20	36.3	0.63	21.69	4.7	360	84	1.24	102	5.4	2.7	6.76	598	116	98	134.8	5.2	98	11	152.7
0492	0	0	0	0	0	0	0	0	1	0	0	0	1	0	0	365	0	78	1.2	11.6	19.7	167.1	55	106.7	140	90	80	20	36.2	0.82	5.96	12.8	292	8.5	0.61	123	6.6	2.9	4.93	1092	445	403	138.4	4.4	103.5	25	92.5
0493	0	1	0	1	0	1	1	0	0	0	0	0	3	0	0	365	0	79	4.3	26.5	23.8	158.8	60	86.7	120	70	60	20	36	0.9	5.21	10.6	76	18.7	1.15	115	5.6	3.4	1.04	66	29	24	140.9	3.2	104.7	25	28.2
0494	0	0	0	0	0	0	0	0	0	0	0	0	1	0	0	365	0	76	1.2	3.4	19.6	175	60	73.3	100	60	60	16	36.7	0.75	6.68	11.8	338	12.6	0.86	154	7.8	4	1.03	321	37	29	130.4	5.2	93.3	21	77.1
0495	0	0	0	0	0	0	0	0	0	0	0	0	1	0	0	365	0	65	1	6.6			60	86.7	120	70	52	18	36	0.76	7.71	13.8	167	7.5	0.86	145	6.3	3.7	3.25	166	95	130	137.7	3.7	102.5	27	64
0496	1	1	0	0	0	0	1	0	0	0	0	0	1	0	0	21	0	69	1.7	8.5	16.3	175	50	83.3	110	70	60	18	36.4	0.57	13.27	13.4	333	18.5	0.67	161	6.7	4.1	0.81	155	262	151	139.3	3.9	102	25	0.4
0497	0	0	0	0	0	0	0	0	0	0	0	0	1	0	0	365	0	48	0.8	13.6	23.1	173	69	103.3	130	90	90	18	36.5	0.67	10.89	15.8	183	16.6	0.91	213	7.6	4.6	1.95	140	47	38	137.1	4.7	100.4	20	9.9
0498	1	1	0	0	1	0	0	0	0	0	0	0	1	0	0	365	0	76	1.8	5.5	25.6	167.9	72.1	76.7	110	60	66	20	36.3	0.93	4.27	12.2	158	16.4	1.05	116	5.9	3.4	4.43	361	114	139	142.7	3.6	109	23	9.9
0499	1	1	1	0	0	0	0	0	0	3	1	0	3	1	1	365	0	65	5.6	9.6	25.6	163	68	90	110	80	87	22	36.4	0.85	33.83	11.6	135	36.1	3.63	88	6.5	3.1	1.7	204	162	115	136.1	3.7	94.2	19	193.9
0500	0	0	0	0	0	0	0	0	0	0	0	0	3	0	1	18.6	0	89	4.5	17.6			55	83.3	110	70	72	28	36.4	0.66	8.68	11.7	45	26.9	0.95	68	4.8	2.7	1.38	191	100	44	140.3	3.7	104.9	21	130.7
0501	0	0	0	0	0	1	0	0	0	0	0	0	1	0	1	365	0	67	1.7	8.4	30.1	161.1	78	70	90	60	72	18	36.4	0.63	4.4	12.6	111	16.6	0.92	114	6.6	4.6	3.95	73	70	30	140	3.6	102.8	25	38.6
0502	0	0	0	0	0	0	1	0	0	0	0	0	1	0	0	365	0	72	1.2	9.6	23.6	159.5	60	110	150	90	66	24	36.5	0.88	7.01	11.8	222	29.1	1.15	161	7.2	4.2	2.17	73	57	87	141.2	4.2	105.1	20	112.7
0503	0	0	0	0	0	0	1	0	0	0	0	0	1	0	0	365	0	70	1.1	27.5	22.2	160.6	57.3	106.7	140	90	67	17	36.4	0.62	4.7	12.8	226	15.4	0.68	188	7.4	4.4	0.82	47	26	21	141.3	4.3	102.3	28	0.6
0504	0	0	0	0	0	1	1	0	0	2	1	0	3	1	0	8.5	0	85	4.7	7.5	23.7	145.1	50	83.3	110	70	92	20	36.4	0.46	18.88	12.6	77	29.5	1.08	136	6.1	3.3	3.12	289	56	96	136.9	3.2	98.5	23	202.1
0505	0	1	0	0	0	0	0	0	0	0	0	0	1	0	0	365	0	67	1.7	5.5	25.1	168.2	70.9	96.7	130	80	62	16	36.2	0.68	6.43	14.5	195	14.6	0.74	162	6.6	3.9	0.83	275	31	123	136.5	3.8	100.4	26	28.7
0506	0	1	0	0	0	1	1	0	0	0	0	1	2	0	0	8.7	0	87	2	7.7	26.8	149.6	60	86.7	120	70	80	18	36.3	0.96	13.35	10.9	220	24.9	0.79	214	7.2	4.2	1.49	118	111	46	137.7	4.2	97.7	23	46.4
0507	0	0	0	0	0	0	0	0	0	0	0	0	3	0	0	365	0	63	3.4	5.5	21.4	174.4	65	100	140	80	95	20	36.5	0.83	4.57	14	44	13.6	0.97	154	6.6	3.5	5.36	110	105	111	136.1	4.1	96.8	27	186.6
0508	0	0	0	0	0	0	0	0	0	0	0	0	3	1	1	365	0	71	2.7	7.5	21.7	156.2	53	106.7	140	90	114	24	36.5	0.86	37.67	9.1	265	15.5	0.87	154	6.2	3.2	5.56	396	236	302	131.2	4.2	94.4	18	167.7
0509	0	0	0	0	0	1	0	1	1	0	0	0	1	0	0	1.7	1	85	1.4	0.7				106.7	140	90	64	20	36.6	0.85	6.08	12.3	233	17.7	0.74	216	7.1	3.9	0.68	124	38	68	143.6	4.7	104.7	26	6.7
0510	0	0	0	0	0	0	1	0	1	0	0	0	1	0	0	365	0	53	0.8	2.5	20.7	160	53	90	110	80	60	20	36.3	0.41	5.87	14.3	117	14.1	0.4	107	6	3.1	3.66	98	32	20	134.5	4.1	104	22	33.7
0511	0	0	0	0	0	0	1	0	0	0	0	0	3	1	0	8.3	0	76	2.1	7.3	21.2	154.8	50.8	83.3	110	70	104	20	36.3	0.74	15.86	11.3	158	20.9	0.6	90	6.3	2.2	5.88	369	405	50	133.8	4.8	100.8	23	94.8
0512	0	0	0	0	0	0	0	0	0	0	0	0	2	0	0	4.4	0	42	0.7	3.4			50	76.7	110	60	74	20	36.7	0.9	18.2	13.8	162	10.7	0.75	154	6.8	4.1	5.74	100	397	398	143.6	4.2	104.1	27	85.8
0513	0	0	1	0	0	0	0	0	0	0	0	0	2	0	0	365	0	75	1.2	11.5	20.6	147.7	45	93.3	120	80	60	20	36	0.55	16.12	13	285	10.3	0.65	205	6.2	3.3	2.44	495	189	180	136.5	4.2	103.5	23	22.9
0514	1	0	0	0	1	0	1	0	0	0	0	0	2	1	0	7.5	0	79	2.2	6.5			78	89.7	133	68	100	18	36.5	0.48	13.05	12.3	288	6.4	0.5	174	5.9	3.6	10.56	378	75	91	125.4	4.2	87.3	24	53.9
0515	0	0	0	0	0	0	0	0	0	2	1	0	3	0	0	365	0	83	3.7	12.6	22	158	55	93.3	120	80	64	20	36.7	0.51	13.54	13.3	69	25.1	1.04	129	5	2.6	3.61	227	107	88	138.5	3.4	104.5	22	215.4
0516	0	0	0	1	0	0	0	0	0	0	0	0	3	1	1	188	0	70	5.1	19.5	18.5	179.9	60	73.3	100	60	98	24	36.8	0.61	7.63	9.5	40	27.1	0.89	58	5	2.5	1.95	138	67	118	135.2	3.8	108.6	16	199.4
0517	0	1	0	0	0	0	0	0	0	0	0	0	1	0	0	13.5	0	70	1.7	12.5	36.1	154.4	86	100.7	140	81	64	20	36.3	0.95	9.43	12.2	395	11.4	1.26	100	7.3	3.4	0.95	236	90	98	140.1	3.9	104.7	21	28.2
0518	0	0	0	0	0	0	0	0	0	0	0	0	1	0	1	365	0	56	1.6	5.7	23.5	170	68	73.3	100	60	60	16	36	0.68	4.81	14.9	330	13.4	0.85	204	7.1	4.3	9.77	172	40	59	138.8	4.3	97.8	31	0.9
0519	0	0	0	0	0	0	1	0	0	0	0	0	1	0	0	365	0	33	0.5	7.5	19.7	155.9	48	76.7	110	60	74	20	36.2	0.53	16.22	13	682	10.8	0.51	154	6.9	4.4	1.59	62	136	73	137.3	5	99.8	25	0.3
0520	0	0	0	0	0	1	0	0	1	0	0	0	1	1	0	365	0	77	2.1	4.7	26.9	166	74	86.7	120	70	88	18	38.8	0.82	11.09	11.5	256	16.8	0.96	179	6.6	4.1	0.37	164	26	42	139.5	4.4	103.7	20	20.3
0521	0	0	0	0	1	0	0	0	0	0	0	0	1	0	0	365	0	75	1.2	4.4	27	175.3	83	100	140	80	80	20	36.6	0.89	10.56	13.7	179	19.3	0.85	85	6.8	3.9	3.46	220	202	311	135.9	4.4	97.8	24	38.4
0522	0	0	0	0	0	0	1	0	1	0	0	1	1	0	0	365	0	86	1.4	4.4	28.4	141.6	57	83.3	110	70	84	20	37.4	1.12	6.17	11	224	33.9	1.21	220	6.9	3.8	0.85	104	157	77	140	4.7	102.8	23	1.9
0523	0	1	0	0	0	1	0	1	1	1	1	0	3	0	0	20.4	1	75	1.8	19.4	25.9	162	68	93.3	120	80	77	20	36.5	0.56	10.48	8.8	129	16	0.99	85	6.7	2.5	10.26	370	127	56	130.1	4.8	92.9	17	229.8
0524	0	1	0	0	0	1	1	0	0	2	1	0	2	0	0	79	0	88	2	7.4	20.4	150.3	46.1	86.7	120	70	64	20	36.5	0.61	13.17	10.5	178	27.8	1.42	40	5.8	3.2	2.04	180	200	124	139.1	3.6	102.7	21	126.3
0525	0	0	0	0	0	0	0	0	0	0	0	0	1	0	0	365	0	60	1	8.4	19.5	165	53	83.3	110	70	80	20	36.5	0.85	8.85	12.7	200	16.4	0.87	146	6	3.8	3.84	202	633	418	134.6	4.4	98.5	24	90.3
0526	0	1	0	0	0	0	0	0	0	0	0	0	1	0	0	365	0	74	1.8	6.4	22.7	173.1	68	96.7	130	80	72	18	36.2	0.82	4.78	14.4	262	6.9	0.86	175	7.8	4.1	1.73	202	55	70	144.5	4.2	108.5	26	0.2
0527	0	1	0	0	0	0	1	0	0	0	0	0	1	0	0	365	0	72	1.7	7.6				113.3	140	100	60	20	36.1	0.7	3.46	12.1	180	10.1	0.61	135	6.8	4.4	0.52	73	23	14	140.9	4.3	104.8	27	0.3
0528	1	1	0	0	1	1	0	0	0	1	1	0	2	0	0	365	0	68	1.7	20.4				78.3	119	58	77	19	36.3	0.86	14.58	11	130	27.4	1.46	62	4.7	3.4	8.18	215	130	70	137.1	4	98.3	23	76.8
0529	0	0	0	0	0	0	1	0	0	0	0	0	1	0	0	365	0	54	0.9	3.4			65	96.7	130	80	70	18	36.4	0.57	8.42	14.1	239	10.9	0.6	269	7.6	4.5	1.58	104	325	234	137.5	3.9	100.1	25	0.6
0530	0	0	0	0	0	0	0	0	0	0	0	0	1	0	0	365	0	68	1.1	5.5	26.2	171	76.5	103.3	130	90	60	18	36.3	0.8	4.65	12.7	206	22.2	0.65	214	6.4	3.4	1.26	157	200	61	137.2	3.8	101.2	23	9.8
0531	0	1	0	0	0	0	0	0	0	2	1	0	3	1	1	365	0	69	5.7	15.5	19.5	168	55	80	120	60	103	22	39.2	0.66	22.01	10.2	63	24.7	1.37	177	4.8	2.8	10.06	565	346	152	135.4	3.6	94.8	23	133
0532	0	0	0	0	0	0	1	0	0	0	0	0	1	0	1	80	0	82	2	3.5			48.1	53.3	80	40	88	16	36.2	0.51	4.65	11.2	176	11.3	0.56	177	6.2	3.9	0.66	53	38	28	141.3	4	104.9	25	1.3
0533	0	0	0	0	0	0	1	0	0	0	0	0	1	0	0	365	0	29	0.5	7.4			60	83.3	110	70	88	18	36.2	0.48	6.33	11.5	207	5.5	0.56	211	7.2	4.2	12.44	418	67	110	138.2	3.5	97.7	24	118.2
0534	1	0	0	0	0	1	0	0	0	1	1	0	3	0	1	365	0	62	4.1	4.4	24.4	167	68	73.3	100	60	73	20	36.6	1.01	24.68	10	36	35.4	1.78	115	5.4	2.9	6.03	193	483	390	131.1	4.2	99.4	18	182.1
0535	0	0	0	0	0	0	0	0	0	0	0	0	1	0	0	365	0	69	1.1	6.5	19.5	160.1	50	93.3	120	80	68	20	37	0.61	13.7	12.7	269	8.4	0.57	135	6.4	3.4	1.82	396	132	94	133.1	4	95.7	24	143
0536	1	0	0	1	0	0	0	0	0	0	0	0	1	1	1	279	0	59	2.5	9.5	24.5	149.9	55	76.7	100	65	102	20	36.3	0.59	15.31	7.5	287	11.8	0.82	94	7.2	3.2	1.03	180	15	9	123.1	4.7	85.6	21	128.1
0537	0	0	0	0	0	0	1	0	0	0	0	0	1	0	0	365	0	73	1.2	9.4	19.7	151.1	45	77	111	60	73	20	37.6	0.56	11.37	12.6	213	14	0.45	154	6.5	3.9	0.81	60	23	25	134.4	3.7	96.9	21	47.9
0538	1	1	0	1	0	0	0	0	0	0	0	0	3	0	0	347	0	82	4.3	10.5	23.9	159.8	61	70	90	60	60	18	36.7	1.04	8.38	11.8	97	16.9	1.07	115	7.5	2.9	3.77	102	79	46	127.8	5.3	97.4	21	5.5
0539	0	1	0	0	0	0	0	0	0	0	0	0	1	0	0	190	0	83	1.9	6.6	29.9	153	70	76.7	110	60	60	20	36.4	0.64	6.28	13	374	11.5	0.8	185	7	4.6	3.4	278	225	386	135.7	4.5	97.9	23	12.1
0540	0	0	0	0	0	1	0	0	0	0	0	0	1	0	0	365	0	64	1	3.4	26	164	70	96.7	130	80	68	22	36.4	0.85	6.84	13.9	139	11.2	0.76	194	6.6	3.8	0.8	132	81	188	140.3	3.8	100.7	27	33.8
0541	0	0	0	0	0	0	0	0	0	0	0	0	1	0	0	17	0	85	1.4	3.5	23.5	172.7	70	103.3	130	90	62	18	36.2	0.77	4.08	10.2	117	10.6	0.77	97	5.9	3.3	0.69	140	39	109	140.8	3.4	105	26	21
0542	0	0	0	0	0	0	0	0	0	2	1	0	3	1	0	10.6	0	58	4.3	9.6	26.3	138	50	113.3	140	100	98	20	36.1	0.84	19.11	14.7	285	22.3	2.5	121	6.5	4.1	11.31	175	120	197	133.8	4.2	93.6	25	234.7
0543	0	1	0	0	0	0	1	0	1	0	0	0	1	0	0	365	0	87	2	9.5	19.6	143.9	40.6	93.3	140	70	68	20	36	0.64	6	11.4	254	12.5	0.65	179	6.3	3.6	1.37	242	227	131	135.5	4.3	97.9	26	20.8
0544	0	1	0	0	0	0	1	0	0	0	0	0	2	0	1	228	0	76	2.5	11.5				93.3	120	80	78	22	36.5	0.48	7.64	11.9	320	12	0.42	176	5.8	3.5	6.37	790	210	215	134.8	3.1	99.4	23	21.4
0545	0	1	0	0	0	0	1	0	0	0	0	0	3	0	0	365	0	78	1.8	6.5	22.4	171.5	66	93.3	120	80	84	20	36.7	0.8	12.15	10.8	177	11.7	0.81	234	5.9	3.5	1.74	45	15	17	138.5	3.4	103.3	24	71
0546	0	1	0	0	0	0	1	0	0	0	0	1	2	1	1	365	0	85	3.5	6.5	20.7	155.2	49.9	90	130	70	78	22	37.4	0.93	17.32	9.4	215	15.9	1.11	196	7.9	4.1	2.36	227	1078	583	136.3	4	100.7	19	19.8
0547	0	0	0	0	0	1	1	0	0	0	0	1	1	0	0	365	0	85	1.4	9.5	20.3	163	54	83.3	110	70	84	20	36.4	0.96	4.89	12	218	9.2	1.13	156	6.4	4	0.53	139	34	52	141.9	4.6	108.2	22	12.9
0548	0	1	0	0	0	1	0	0	0	0	0	0	1	0	0	256	0	42	1.3	3.8	27.7	173.6	83.4	106.7	140	90	64	18	36	1	7.36	13.4	332	13.1	0.83	217	7	3.8	2.97	140	87	91	140.8	3.8	98.6	28	18.9
0549	0	0	0	0	0	0	1	0	0	0	0	0	1	0	0	365	0	54	0.9	3.7	23.7	165.5	65	83.3	110	70	78	18	36.6	0.8	6.23	8.3	348	9.4	0.71	167	7.3	4.2	0.5	56	43	30	140	3.6	100.5	30	0.3
0550	0	0	0	0	0	0	0	0	0	0	0	0	1	0	0	365	0	61	1	10.5	25.1	167	70	93.3	120	80	92	16	36.2	0.94	5.77	15.3	214	13.9	1.18	171	6.9	4.6	4.72	202	109	260	139.1	4.7	101.7	25	41.7
0551	1	1	0	0	0	0	1	0	0	2	1	1	3	1	0	365	0	68	5	12.5			50	110	150	90	97	18	36.4	2.01	24	8.7	73	75.4	4.98	103	4.3	2.5	6.62	260	240	158	131.9	3.8	92.3	22	128.6
0552	1	1	0	0	0	0	1	0	0	0	0	1	2	0	0	5.5	0	83	1.9	4.5	24.4	152.7	57	86.7	140	60	80	20	36.6	1.19	20.24	11.2	207	31.5	1.37	167	6.3	3.7	3.09	297	266	134	135.2	5.5	103.3	18	34.2
0553	0	0	0	0	0	0	0	0	0	0	0	1	2	0	0	365	0	86	1.4	9.6	18.4	153.9	43.5	93.3	120	80	60	20	36.6	1.13	14.9	9.8	276	27.4	1.34	128	6.5	3.7	3.34	108	72	27	138.5	5.2	101.4	23	5.5
0554	1	1	0	0	0	1	0	0	1	0	0	0	1	0	0	354.7	1	81	1.9	5.5	20.6	170.6	60	93.3	120	80	78	20	36.3	0.73	5.58	13	151	13.7	0.92	133	6.5	3.9	3.44	187	119	269	134.5	3	96	24	68.5
0555	0	0	0	0	0	0	0	0	0	0	0	0	2	0	0	15	0	71	1.1	4.5	22	165	60	93.3	120	80	60	16	36	0.98	20.25	13.1	270	17	1.39	196	7.6	4	8.21	492	81	193	135.1	3.5	96.7	23	141.2
0556	0	0	0	1	0	1	0	0	0	0	0	0	1	0	0	365	0	56	0.9	7.5	20.7	155.5	50	103.3	150	80	80	20	36.4	0.85	8.81	13.7	230	8.7	0.78	146	6.1	3.6	2.74	87	119	293	138.8	3.6	103.8	21	127.6
0557	0	0	0	0	0	0	0	0	0	0	0	0	1	0	0	365	0	72	1.2	5.5			68	80	112	64	74	20	36.5	0.94	5.94	14.2	138	12.5	0.87	163	7	4.5	4.58	105	663	372	135	4.4	97.2	22	9.5
0558	0	0	0	0	0	0	1	0	0	0	0	0	2	0	0	257	0	78	1.2	3.7			70	86.7	120	70	68	20	36	0.79	4.85	8.7	204	12.1	0.86	140	6.3	3.3	8.82	192	32	25	136	3.9	101.9	24	29.7
0559	0	0	0	0	0	0	0	0	0	0	0	0	1	0	0	365	0	86	1.4	5.4	26.4	157	65	83.3	110	70	60	18	36.3	0.79	4.84	12	139	21.6	0.9	153	6.1	3.8	0.63	108	38	58	140.5	3.9	105.4	27	12.4
0560	0	0	0	0	0	0	0	0	0	0	0	0	1	0	0	365	0	55	0.9	13.5	26.9	167.4	75.3	90	130	70	78	16	36	0.87	10.81	12	160	3.9	0.71	164	5.4	3.5	1.06	43	153	113	140.3	3.8	102.8	27	47.3
0561	1	1	0	0	0	0	1	0	0	0	0	0	1	0	0	365	0	67	1.7	10.5	24.4	163.1	65	96.7	130	80	92	18	38	0.66	6.91	11.3	304	9.4	0.71	133	6.4	3.7	0.51	190	28	57	138.1	4.3	102.6	23	121
0562	1	1	0	0	0	0	1	0	0	0	0	0	1	0	0	365	0	85	2	34.6	29.1	176	90	113.3	160	90	73	20	36.5	0.5	5.03	12.8	192	9.3	0.46	210	7	4.6	0.4	57	26	21	141	4	101.7	22	0.2
0563	0	0	0	0	0	0	1	0	0	0	0	0	2	0	0	207	0	75	1.2	3.6				110	150	90	88	20	36.4	0.61	8.89	13.1	335	10.8	0.6	320	6.1	3.1	12.88	555	84	89	141.4	4	105.2	25	42.4
0564	1	1	0	0	0	1	1	0	0	0	0	0	1	0	0	365	0	72	1.7	3.5	26.2	151.2	60	90	130	70	70	18	36.5	0.83	5.68	9	222	17.7	0.91	209	6.3	3.4	1.31	69	40	31	140.7	3.9	107.8	21
0565	0	1	1	0	1	1	1	0	0	0	0	0	2	0	0	16	0	74	1.8	8.4	21.4	153.6	50.5	86.7	140	60	57	18	36.3	0.69	13.97	9	305	20.1	0.95	78	5.6	3.3	8.95	124	123	174	136.7	3.9	102.6	20	62.1
0566	0	0	0	0	0	0	0	0	1	2	1	0	3	1	0	365	0	79	4.6	14.4	24.9	161.7	65	115	145	100	62	20	38.2	0.64	30.46	9.5	38	25.4	1.35	59	6	2.9	2.57	145	132	67	131.4	4	95.7	12	148.7
0567	0	0	0	0	0	1	0	0	0	0	0	0	1	0	0	365	0	67	1.1	7.7	23.8	152	55	106.7	140	90	62	20	36.3	0.77	19.01	13.1	187	20	0.9	167	6.9	4	1.53	137	140	160	137.1	4.5	100.7	23	99.8
0568	0	0	0	1	0	0	0	0	1	0	0	0	3	0	0	365	0	62	3.4	7.5			42	93.3	120	80	92	20	36.6	0.93	5.21	16.4	67	25.2	0.95	163	6.8	3	3.86	76	39	19	133.8	4.2	95.8	24	48.4
0569	0	0	0	0	0	0	1	0	1	0	0	0	1	0	0	365	0	65	1	5.5	22.5	156.1	54.8	93.3	120	80	70	20	36.5	0.67	16.47	8.7	528	11.1	0.42	99	7.5	3.5	1.91	387	41	33	136.1	4.3	99.8	20	129.7
0570	0	1	0	0	0	0	1	0	0	0	0	0	1	1	0	365	0	78	2.8	10.5	15.6	150	35	113.3	160	90	92	24	36.6	0.61	10.98	12.4	358	14.3	0.57	167	6.1	3.1	0.45	153	43	55	139.6	4	95.7	26	192.8
0571	0	1	0	0	0	0	0	0	0	2	1	0	1	0	0	365	0	74	1.8	7.5	24.2	163.8	65	100	140	80	66	18	36.5	0.69	11.46	12	182	28.3	1.43	135	6.9	3.5	4.97	285	57	109	137.8	4.5	99.3	27	350
0572	1	0	0	0	0	0	0	1	1	0	0	0	1	0	0	12.8	1	58	0.9	11.8				81.7	105	70	96	18	36.6	0.47	5	10.7	273	10	0.61	214	6.5	4.2	0.34	67	23	18	138.5	4.1	104.2	22	5.3
0573	1	1	0	0	0	1	0	0	0	0	0	0	1	0	0	365	0	61	1.6	27.6	25.4	167	70.7	103.3	130	90	72	18	36.3	0.74	5.3	12.2	344	19.1	0.99	215	7.8	4.4	4.04	310	41	83	132.8	4.9	95.6	27	20.9
0574	0	1	0	0	0	0	0	0	0	0	0	0	1	1	1	365	0	74	3.3	7.7	18.5	156	45	93.3	120	80	100	24	38.1	0.84	9.43	12.4	194	11	1	141	6.4	4.4	2.24	122	178	67	132.3	4.3	94.6	22	1.5
0575	0	0	0	0	0	1	1	0	0	0	0	0	1	1	1	365	0	75	2.8	7.7	25.9	145.6	55	113.3	140	100	112	24	38.1	0.45	9.49	14.2	130	14.3	0.6	128	6.9	4.3	4.27	160	1565	977	136.8	3	100.2	21	9
0576	0	1	0	0	0	0	1	0	0	0	0	0	1	0	0	365	0	86	2	7.6	24.2	143.6	50	100	140	80	68	18	36.5	0.63	6.94	11.4	368	17.8	0.7	146	5.8	3.7	0.3	79	23	19	143.5	3.2	102.8	28
0577	0	0	0	0	0	0	1	0	0	0	0	0	1	0	1	23	0	31	1.2	3.5	25.1	141	50	80	100	70	67	18	36.5	0.53	6.79	13.1	290	11.5	0.6	184	7.1	4.1	5.79	133	59	218	135	3.7	102.3	15	3.1
0578	0	1	0	0	0	0	0	0	0	0	0	0	1	0	0	365	0	69	1.7	4.5	27.5	147.6	60	90	130	70	62	18	36.4	0.73	7.47	14.6	237	9.1	0.68	184	6.5	3.8	0.74	174	64	135	138.5	4.1	102	25	46
0579	0	0	0	0	0	0	0	0	0	3	1	0	3	0	0	27.4	0	83	3.7	26.4	21	162	55	91.3	146	64	71	20	36.3	0.98	9.89	11.6	109	55.4	3.38	142	5.5	2.7	3.83	295	53	112	134	3.8	98.8	20	89.7
0580	0	0	1	0	0	1	0	0	0	0	0	0	1	0	0	7.6	0	91	1.5	6.6	23.7	165.5	65	83.3	110	70	80	20	36.4	0.93	11.49	11.7	139	18.2	0.94	89	6.1	3.8	4.77	429	191	91	137.6	3.7	102.6	18	56.8
0581	0	0	0	0	0	0	1	0	0	0	0	0	2	0	0	7.4	0	88	1.4	6.4	28.3	155	68	83.3	130	60	74	20	36.4	0.58	16.28	10.8	160	22.2	0.84	198	5.5	3.3	2.78	191	585	290	134.2	3.3	99.7	21	15.5
0582	0	1	0	0	0	1	0	0	1	2	1	1	3	1	1	92.5	1	90	6	17.5	20.5	148.1	45	86.7	120	70	68	22	36.4	2	32.57	11.4	431	76.6	5.33	77	5.5	3	0.65	107	14	8	139.3	4.9	111	11	109.2
0583	0	0	0	0	0	1	0	0	1	0	0	0	1	0	0	365	0	79	1.3	4.4	24.9	172.6	74.1	110	150	90	65	20	36.4	0.52	5.23	13.4	468	6.9	0.69	157	5.7	2.8	0.55	145	25	46	137.3	4.3	102.7	26	68.4
0584	0	1	0	0	0	0	1	0	0	0	0	0	1	0	0	14	0	85	2	4.6	22.2	150	50	93.3	120	80	78	20	36.3	0.57	7.78	10.4	273	14.6	0.6	138	7.1	3.3	1.77	617	82	64	137.5	4.5	105.3	23	25.2
0585	0	0	0	0	0	0	1	0	1	0	0	0	1	0	0	365	0	67	1.1	6.5	25.9	155.6	62.7	123.3	170	100	50	18	36.4	0.59	5.55	11.5	261	16.2	0.57	170	7.5	4.4	0.48	84	17	14	140.5	3.9	105.4	24	3.4
0586	1	0	0	0	0	1	0	0	0	0	0	0	1	0	0	365	0	40	0.6	3.5	20.8	170	60	83.3	110	70	76	20	36	0.79	8.31	13	334	14.5	0.85	125	6.4	4.6	0.81	54	51	30	135.5	4.3	100.5	24	0.2
0587	0	1	1	1	0	0	0	0	0	1	1	0	3	0	0	11.4	0	87	4.4	10.4	30	178	95	106.7	140	90	63	20	36.2	0.57	2.37	12.1	82	24.9	0.99	138	5.8	3.4	10.85	426	105	168	133.3	3.8	95.7	18	170.5
0588	0	0	0	0	0	0	0	0	0	0	0	0	1	0	0	365	0	76	1.2	6.7	31.1	150.1	70	93.3	120	80	60	20	36.5	0.69	5.75	12.3	206	12.5	0.74	166	6.2	3.8	2.45	287	141	104	138.2	3.6	104.4	20	15.4
0589	0	0	1	0	0	0	1	0	0	0	0	0	1	0	0	365	0	70	1.1	3.5			50	86.7	120	70	74	20	36.2	0.75	16.65	14.2	326	28.2	1	166	7.1	4.5	1.41	126	502	198	142.2	4.3	99	25	2.9
0590	0	0	0	0	0	0	0	0	0	0	0	0	1	0	0	365	0	59	0.9	10.5	24.2	170	70	93.3	120	80	72	18	36.4	0.68	12.46	14.1	248	12.6	0.55	168	6.6	4.4	0.22	75	13	22	137.4	3.4	99.3	24	3.5
0591	0	0	0	1	0	0	0	0	1	0	0	0	3	1	0	365	0	58	1.8	8.4	24.7	155.7	60	106.7	140	90	98	18	36.1	1.16	17.76	13.8	125	19	1.12	125	5.8	3.3	9.63	435	1024	592	122.2	4.7	78.6	24	4.7
0592	0	0	0	0	0	1	1	0	0	0	0	0	1	0	0	365	0	33	0.5	7.6	19.3	164	51.9	83.3	110	70	68	20	36.3	0.47	8.87	13.2	261	7	0.48	223	6.4	4.3	1.68	71	155	100	141.8	4	106.6	23	3.1
0593	0	0	0	0	0	0	1	0	1	0	0	0	1	0	0	365	0	69	1.1	25.5	26.1	153.4	61.4	103.3	130	90	84	20	36.2	0.58	12.44	10.4	248	16.2	0.72	178	8	3.8	4.67	405	46	38	130.3	3.6	87.9	25	11.9
0594	0	0	0	0	0	0	1	0	0	0	0	0	1	0	0	365	0	73	1.2	8.5	17.9	155	43	80	100	70	80	20	36.8	0.65	6.61	10.5	251	16.4	0.73	97	6.3	3.6	0.2	97	14	13	136.7	4.9	103	22	2.2
0595	0	0	0	0	0	1	1	0	0	0	0	0	1	0	0	10.7	0	59	0.9	9.7	24.1	151	55	83.3	110	70	60	20	36.4	0.49	5.83	13.8	211	6.9	0.56	174	7.1	4.3	1.28	182	33	63	136.2	3.8	104.1	24	3.3
0596	0	0	0	0	1	0	0	0	0	3	1	0	3	1	1	13.5	0	89	5.4	12.5	27.6	156.9	68	90	130	70	140	22	36.5	0.79	18.33	11.6	45	38.7	2.76	74	4.5	2.9	1.74	169	87	67	138.2	3.5	105	12	158.6
0597	0	0	0	0	0	0	0	0	0	0	0	0	1	0	0	154	0	67	1.1	17.5	18.8	160	48	86.7	120	70	80	18	36.4	0.5	13.6	11	341	16.9	0.68	136	7.9	3.8	0.58	1020	64	35	134.3	4.8	98	25	196.7
0598	1	0	0	1	0	1	0	0	0	0	0	0	1	0	0	365	0	80	1.3	4.4	20.4	170	58.9	83.3	110	70	78	18	36.4	0.83	4.17	11.2	221	18.7	1.16	172	6.6	4	2.55	369	454	247	131.7	3.9	95.7	21	112
0599	0	0	0	0	0	1	0	0	0	0	0	0	2	1	1	365	0	81	2.9	4.5	28	161	72.5	83.3	110	70	60	37	36.4	0.63	25.61	11.7	142	13.9	0.71	152	5.2	3.4	4.15	143	488	236	139.2	4.2	103.5	23	30.9
0600	0	1	0	0	0	0	1	0	0	0	0	0	1	0	0	27	0	77	1.8	10.5	21.2	160.9	55	83.3	120	65	60	18	36.6	0.48	10.17	8.8	265	11.5	0.65	153	5.7	3.2	1.58	287	1480	666	138.4	3.7	99.5	31	29.6
0601	0	0	0	0	0	0	1	0	0	0	0	0	2	1	1	16.5	0	75	2.8	15.5	21.5	174	65	66.7	80	60	111	20	37.4	0.69	20.49	13.6	258	12.2	0.7	156	7.2	3.5	1.39	88	25	15	136.6	3.8	98.2	25	178.6
0602	1	1	0	0	0	0	0	0	1	0	0	0	2	0	0	221.7	1	77	1.8	9.5	24.5	175	75	93.3	120	80	74	20	36.5	0.79	19.69	12.5	204	23	0.81	125	5.9	3.6	4.63	216	93	62	140.1	3.8	104.7	21	124
0603	0	1	0	0	0	1	0	0	0	0	0	0	1	0	0	365	0	43	1.3	6.5			75	93.3	120	80	64	20	36.4	1.16	5.9	16.2	239	10.5	1.11	221	7.2	4.9	7.07	138	297	687	139.7	4.1	100.3	28	1.7
0604	0	0	0	0	0	0	1	0	0	0	0	0	2	0	0	17.7	0	96	1.5	16.7	19.3	144	40	88.7	138	64	60	20	36.4	0.56	6.92	10.1	250	13.2	0.42	168	6.6	3.4	9.71	1459	277	143	141.5	4.6	103.1	27	38.7
0605	0	0	0	0	0	0	0	0	0	0	0	0	2	0	0	365	0	59	0.9	8.5	29.4	167	82	93.3	120	80	70	20	36.5	0.78	18.04	14	107	20.7	0.94	121	6	3.9	7	84	216	366	140.6	4.3	102	23	109.7
0606	0	0	0	0	0	0	0	0	0	1	1	0	2	1	1	365	0	78	2.8	7.5	20.5	158.8	51.8	86.7	120	70	84	22	36.6	0.67	10.27	11.9	284	24.2	1.03	140	6.2	3.2	7.67	445	134	128	133	4.3	96.5	22	215.9
0607	0	0	0	0	0	0	0	0	0	0	0	0	1	0	1	19	0	43	1.3	4.6	17.3	170	50	73.3	100	60	64	20	36.8	0.95	4.22	7.7	277	11.7	0.95	158	4.9	2.7	2.16	220	94	64	140.6	3.9	107.6	23	28.3
0608	0	0	0	0	0	0	0	0	0	2	1	1	3	1	1	27.5	0	79	5.3	26.5				106.7	140	90	96	28	36.5	1.46	11.2	9.5	65	53	3.32	76	4.8	2.6	1.9	164	301	91	136.1	3.3	97.7	22	231.1
0609	0	1	0	0	0	0	1	0	0	0	0	0	1	0	0	365	0	79	1.9	11.5	28	163.6	75	73.3	100	60	60	18	36	0.64	10.05	11.8	153	23.9	0.95	158	6.4	3.9	0.94	82	26	18	129.6	2.9	91.1	24	188.4
0610	0	0	0	1	0	0	0	0	1	0	0	0	3	0	0	180.9	1	48	3.2	9.5	25.7	165	70	106.7	140	90	64	20	36	1.17	2.62	12.1	56	14.6	0.85	144	6.3	3.9	1.43	148	138	89	138.4	4	101.5	27	10.9
0611	0	0	0	0	0	0	1	0	0	0	0	0	2	0	0	131	0	87	1.4	7.4	18	149	40	76.7	110	60	76	16	36.4	0.57	11.43	11.1	213	15.8	0.73	92	5.5	2.3	0.68	122	31	23	133.6	3.8	97.4	20	272.4
0612	0	1	0	0	0	0	1	0	0	0	0	0	2	0	0	267	0	82	1.9	9.4	22.8	148	50	76.7	110	60	64	20	36.3	0.6	11.3	12.4	446	16.7	0.65	243	8	3.5	6.88	366	97	80	137.2	4.7	98.8	28	6.1
0613	1	0	0	0	0	0	0	0	0	0	0	0	2	0	0	365	0	84	1.3	6.5	23.8	158.9	60	96.7	130	80	72	16	37.6	0.63	12.82	13.1	185	15.6	0.63	158	6.4	3.7	2.1	67	24	14	134.4	3.6	96.9	26	100.5
0614	1	0	0	0	0	0	0	0	0	1	1	0	3	1	0	365	0	84	2.3	111.6	19.4	162	51	93.3	140	70	93	20	36.8	0.87	23.35	12	249	24.5	1.57	155	6	3.1	3.21	131	334	219	131.7	4.4	94.9	20	162.1
0615	1	0	0	0	0	1	1	0	0	0	0	0	2	0	0	365	0	85	1.4	4.4	23	169.4	66	86.7	120	70	60	20	36.3	0.59	16.77	14.5	137	10.5	0.84	174	6.7	4	0.83	72	143	101	133.8	4.2	95.5	25	46.2
0616	0	1	0	0	0	1	0	0	0	0	0	0	1	0	0	88	0	78	1.8	11.4			50	93.3	120	80	74	20	37.6	0.74	10.98	9.9	433	22.6	0.89	126	6.6	3.7	0.5	80	15	13	134.9	3.8	96.7	25	118.3
0617	0	0	0	0	0	1	1	0	0	0	0	0	2	0	0	365	0	78	1.2	10.5				73.7	103	59	61	18	36.3	0.4	12.66	10.1	139	22.8	0.57	103	6	3.5	1.83	69	27	22	141	3.8	101.3	32	130.3
0618	0	0	0	0	0	0	0	0	0	0	0	0	2	0	0	365	0	77	1.2	20.4			40	100	140	80	70	18	36.4	0.59	19.55	14	152	11.4	0.8	153	5.8	2.8	6.63	283	78	54	132.5	5.2	96.3	24	78
0619	0	0	0	0	0	0	0	0	0	0	0	0	1	1	0	365	0	69	2	5.5	24.5	163	65	103.3	150	80	95	18	36.6	0.64	12.91	12.9	199	25.5	0.79	135	6.5	3.6	1.71	138	93	31	134.1	3.7	97.9	23	297.7
0620	0	0	0	0	0	0	0	0	1	0	0	0	2	1	0	99.7	1	63	1.9	12.4			57	103.3	130	90	97	20	36	0.85	17.91	10.5	247	16.4	0.81	139	6.4	4.1	11.19	470	61	125	135.9	4.8	101.3	27	87.2
0621	0	1	0	0	0	0	0	0	1	1	1	0	1	0	0	365	0	73	1.8	9.6	18.1	161.1	47	93.3	120	80	78	20	36.6	0.81	5.87	13.5	233	14.3	1.23	139	5.5	3	1.35	249	589	135	138.3	2.9	99.7	25	3.6
0622	0	0	0	0	0	0	0	0	0	0	0	0	1	0	0	365	0	45	0.7	12.5	26.3	163.2	70	110	150	90	84	20	37.2	0.74	14.7	16.3	174	12.2	1.03	235	7.8	4.6	4.51	179	201	406	140.7	3.4	101.4	25	2.4
0623	1	0	0	0	0	0	1	0	0	0	0	0	1	0	0	365	0	60	1	15.5			60	86.7	100	80	72	20	36.3	0.44	10.63	14	151	7.5	0.54	174	7.2	4.6	1.2	96	22	26	139.1	3.8	97.5	25	124.4
0624	0	0	0	0	0	0	0	0	0	0	0	0	2	0	0	365	0	63	1	11.6	22.3	165.4	61	103.3	130	90	68	18	36.6	0.96	14.93	15.3	239	18.6	1.06	162	7.5	4.2	9.3	134	223	246	137.8	4.7	99.5	21	61.1
0625	0	0	0	0	0	1	1	0	0	0	0	0	1	0	0	365	0	73	1.2	4.7	28.2	157.6	70	96.7	130	80	74	18	36.5	0.8	3.73	12.6	168	14.8	0.94	227	7.6	4.7	0.55	72	48	44	139	4.5	102	21	1.2
0626	0	1	0	0	0	1	1	0	0	2	1	0	3	0	0	20	0	77	4.2	6.5	22.9	175	70	86.7	120	70	74	20	36.4	0.56	26.63	10	97	36.2	1.46	103	5.9	3.2	1.9	231	91	159	133.9	3.8	96.7	25	172.3
0627	0	1	0	0	0	1	1	0	1	0	0	0	1	0	0	365	0	72	1.7	8.4			80	100	120	90	70	20	36.2	0.73	8.44	13.9	183	14.3	0.67	234	6.8	4.5	1.3	135	436	222	139.2	4.2	103.6	24	0.5
0628	0	0	0	0	0	0	0	0	0	0	0	0	1	0	1	365	0	63	1.7	6.5	21.6	152	50	73.3	100	60	74	20	36.8	0.77	8.81	14.9	201	8.6	0.81	171	6.7	3.9	2.39	133	498	314	140.9	3.9	105.5	17	0.5
0629	0	0	0	0	0	1	0	0	0	0	0	0	1	0	0	365	0	64	1	2.5	24.4	160.6	63	93.3	120	80	70	18	36.6	0.79	5.24	12.7	215	12.8	0.69	209	6.9	3.9	0.54	74	56	72	140.8	4.1	104.7	23	1.8
0630	0	1	0	0	0	0	1	0	0	0	0	0	1	0	1	9.7	0	90	2.7	8.7	20.5	148	45	73.3	100	60	88	22	36.3	0.77	6.27	9.8	189	16.2	0.75	162	5.4	3.3	0.41	105	63	34	137.7	4	103.2	24	8.9
0631	0	1	0	0	0	1	1	0	0	1	1	1	3	0	0	136	0	78	4.3	11.6	21.4	158.9	54	106.7	140	90	68	20	37.4	1.15	12.19	12.1	246	16.7	2.03	212	5.8	3.4	0.47	50	14	10	135.4	4.4	97.7	20	82.5
0632	0	0	0	0	0	1	0	0	0	3	1	0	3	1	1	23.8	0	53	2.4	22.8	17	171.3	50	60	80	50	105	24	36.4	0.44	19.37	8.3	316	33.3	1.68	69	7.8	1.9	15.29	254	151	67	124.3	3.2	90.1	17	197.8
0633	1	0	0	0	0	1	1	0	0	0	0	0	1	0	0	98	0	64	1	5.6	19.1	153.5	45	116.7	150	100	78	18	36.2	0.45	7.51	14.5	169	8	0.53	176	5.9	3.6	0.38	89	17	10	137.5	3.9	104.2	22	12.3
0634	0	0	0	0	0	1	0	0	0	0	0	0	2	1	1	240	0	87	3	7.6	24.8	168	70	76.7	90	70	96	18	37.8	0.56	18.61	6.7	166	20.9	0.74	102	6.9	3.8	4.89	354	193	163	134.9	4.4	98.4	24	22.9
0635	0	0	0	1	0	0	0	0	0	0	0	1	1	0	0	365	0	78	1.2	3.5	25.9	158.3	65	113.3	140	100	89	20	36.4	1.24	8.67	15.4	199	16.4	1.19	225	7.2	4.6	0.32	59	41	29	139	5.4	98.5	23	3
0636	0	0	0	0	0	0	1	0	0	0	0	1	3	0	0	99	0	81	3.7	6.5	23.2	146.5	49.7	80	120	60	54	20	36.1	0.94	7.49	12.1	81	11.1	0.76	138	6.4	3.6	0.62	58	30	28	138.1	5.1	104.1	24	4
0637	1	1	0	0	0	0	1	0	0	0	0	1	1	0	0	365	0	77	1.8	3.5	24	153.5	56.6	83.3	130	60	78	20	36.3	0.94	5.43	11.1	245	21.5	1.04	167	7.3	4.5	0.3	71	19	5	141.3	4.2	100.7	24	1.2
0638	0	0	0	0	0	1	0	0	0	0	0	0	1	0	0	8.5	0	54	0.9	7.5	22.2	153.1	52.1	93.3	120	80	78	20	36.1	0.8	9.81	13.1	168	10.5	0.73	106	4.9	3	1.84	124	123	232	139.4	4.1	107.7	23	191.6
0639	0	0	0	0	0	0	1	0	0	0	0	0	1	0	0	12	0	53	0.8	5.5	24.5	156.4	60	113.3	140	100	76	20	36.6	0.44	8.83	13.3	353	15.6	0.58	235	7.6	4.5	8.65	340	112	267	138.7	3.8	96.8	25	54.4
0640	0	0	0	0	0	0	1	0	0	0	0	0	1	1	1	12	0	71	2.7	4.5	25.3	145.6	53.6	83.3	110	70	84	24	36.7	0.46	22.57	12.3	175	22.9	0.69	130	6.4	3.2	0.53	114	37	28	135.9	3.7	102	19	275
0641	0	1	0	0	0	1	1	0	0	0	0	0	1	0	0	21	0	74	1.8	7.5			45	100	140	80	60	20	36.4	0.46	16.31	12.4	323	9.8	0.58	202	7.3	3.9	5.47	445	182	108	135.2	3.5	95.2	26	11.1
0642	0	0	0	0	0	1	0	0	0	3	1	0	3	1	1	365	0	74	5.2	14.4	25	166	69	60	80	50	120	24	36.8	0.62	51	11.8	249	27.6	2.16	66	5.5	3	3.51	288	173	243	133.1	3.9	94.4	20	219.4
0643	0	1	0	0	0	1	1	0	0	0	0	0	2	0	0	365	0	84	1.9	9.5	24.4	143.1	50	83.3	110	70	62	20	36	0.71	1.98	10.2	120	4.4	0.62	83	5.4	3.1	0.2	53	14	10	142.1	3.6	109	24	16.6
0644	0	0	0	0	0	0	0	1	1	0	0	0	1	1	0	25	1	82	2.2	23.1	18	175	55	86.7	120	70	64	24	36.3	0.83	10.42	14.2	139	42.7	0.87	171	5.4	3.1	1.06	286	91	42	136.4	4.1	105.3	19	18.6
0645	1	0	0	1	0	1	0	0	0	0	0	0	3	0	0	365	0	62	3.4	13.4	23.8	162	62.5	60	80	50	72	20	36.7	1.16	13.45	10.4	78	25.8	1.72	63	5	3.2	3.22	102	200	167	139.6	4.1	106.7	18	84.3
0646	0	0	0	1	0	0	0	0	0	0	0	0	1	0	0	365	0	56	0.9	4.6	23.2	137	43.6	103.3	130	90	68	20	36	0.65	9.45	12.6	218	7	0.6	167	7.4	4.2	1.16	76	26	14	136.7	4.2	98.8	24	5.4
0647	0	1	0	0	0	0	1	0	0	1	1	0	2	0	1	365	0	66	2.3	6.4	19.8	174	60	73.3	100	60	88	18	36.4	0.5	14.29	12.6	227	26.1	0.8	135	6.6	3.8	7.13	251	148	196	136.5	4	98.8	22	120.1
0648	0	0	0	0	0	1	1	0	0	0	0	0	1	0	0	365	0	78	1.2	5.5	25.8	148.6	57	106.7	140	90	76	20	36.5	0.84	10.53	10.4	281	10.2	1.01	199	7	3.9	1.21	165	69	63	136.4	3.7	99.8	22	138.1
0649	0	1	0	0	0	0	0	0	0	0	0	0	1	0	1	365	0	75	2.5	2.4	24.3	177	76	73.3	100	60	66	20	36.4	0.76	4.48	13.2	150	14.7	0.78	155	7.5	4.7	0.6	141	13	59	141.8	4.5	99.7	28	3.7
0650	0	0	0	0	0	0	0	0	0	0	0	0	1	0	0	365	0	70	1.1	31.5	20	158	50	83.3	110	70	88	20	37.3	0.9	6.87	14.7	164	13.4	1.07	226	7	4.3	2.49	83	50	69	139	3.9	98.1	21	121.5
0651	0	0	0	1	0	1	0	0	0	0	0	0	1	0	0	5.5	0	56	0.9	4.5			68	93.3	120	80	94	20	36.2	0.69	9.06	12.8	385	12.1	0.81	237	7.6	3.9	3.65	103	120	24	139.2	4.8	101	24
0652	1	0	0	0	0	0	1	0	0	0	0	0	2	0	0	7.7	0	89	1.4	6.7			60	93.3	120	80	76	20	36.3	0.57	16.78	12.5	167	20.1	0.77	164	5.3	3	0.71	99	386	235	135.3	3.6	97.4	24	80.8
0653	0	0	0	0	0	0	1	0	0	0	0	0	1	0	0	290	0	74	1.2	4.5	18.8	145.9	40	73.3	100	60	68	16	36.4	0.53	12.31	12.1	268	19.3	0.62	163	7.6	4.3	0.6	148	103	37	137.6	4.3	101.7	18	4.3
0654	0	0	0	0	0	0	0	0	0	0	0	0	1	0	0	5.7	0	56	0.9	4.7	23.7	172	70	93.3	120	80	70	18	37.1	0.86	12.17	15	163	9.6	0.85	158	7.2	4.6	1.25	119	96	59	135.3	3.9	95.3	21	138.2
0655	0	0	0	0	0	1	0	0	0	0	0	0	1	0	0	365	0	68	1.1	7.6	25	171	73	110	150	90	71	20	36.5	0.94	9.19	13.4	162	10.7	1.08	201	7.2	4.8	4.64	117	585	630	139	4.5	100.5	26	1.5
0656	0	0	0	0	0	0	0	0	0	0	0	0	1	0	0	365	0	56	0.9	10.4	23.6	168.9	67.2	73.3	100	60	72	20	36.1	0.76	8.27	13.3	216	14.4	0.86	118	7.5	3.9	1.44	396	132	192	141	4.9	101.5	25	1.9
0657	0	0	0	1	0	0	0	0	0	0	0	0	2	0	1	365	0	65	1.7	8.4	28.7	167	80	73.3	100	60	62	18	36.6	0.9	12.23	10.5	299	22.3	1.05	125	6.9	3.8	5.2	1983	156	138	137.9	4.9	102.2	26	107.4
0658	0	0	0	0	0	0	1	0	0	0	0	0	1	0	0	208	0	75	1.2	28.5	26.7	150	60	96.7	130	80	72	20	36.8	0.67	8	11.9	296	10	0.6	183	6.6	4.5	0.27	80	20	21	140	3.2	102.3	23	2.7
0659	0	0	0	0	0	0	0	0	0	0	0	0	1	0	0	18	0	40	0.6	3.5	22.8	148	50	90	130	70	86	16	36.6	0.88	9.37	14.6	197	12	0.85	144	7	4.7	0.72	90	98	71	139.1	4.1	99.7	27	0.4
0660	0	0	0	0	0	1	0	0	0	0	0	0	1	0	0	111	0	49	0.8	21.5	21.5	167.2	60	78.7	104	66	48	20	36.1	0.84	5.64	9.7	210	14.7	0.74	213	6.3	3.1	9.2	725	126	131	138.5	3.6	101	28	7.5
0661	1	1	0	0	0	0	0	0	0	0	0	1	1	0	0	365	0	66	1.6	5.5	22.6	176	70	93.3	120	80	64	20	36.3	1.33	8.08	14.2	193	19.9	1.29	123	7	4.3	7.65	271	156	238	138.1	4.1	101.1	26	14
0662	1	1	0	0	0	0	1	0	1	0	0	0	2	0	0	365	0	83	1.9	6.4	26	164	70	80	120	60	73	20	36.3	0.78	13.45	11.2	196	37	1.08	194	5.5	3.9	3.92	248	563	360	138.1	3.3	101.5	25	16.5
0663	1	1	0	0	0	1	0	0	0	1	1	0	2	0	0	9.4	0	74	1.8	8.4	23	140	45	83.3	110	70	78	20	36.5	0.75	17.38	15.7	183	22.1	1.42	113	6.8	4	8.67	49	90	135	139.8	3.8	94.2	27	82.2
0664	0	0	0	1	0	0	0	0	1	0	0	0	1	0	0	365	0	71	1.1	4.5				90	130	70	60	18	36.5	0.75	5.29	11.3	210	15.6	0.57	111	6.5	3.4	0.54	86	22	13	139.4	4.2	102.7	28	6.3
0665	1	1	0	0	0	0	0	0	0	0	0	0	1	0	0	365	0	69	1.7	28.5	25.5	158.5	64	130	190	100	84	20	36.3	0.76	10.75	13.5	130	10	0.84	115	7.2	4.1	2.15	97	24	11	137.2	4.3	96.7	26	103.1
0666	0	0	0	0	0	0	1	0	0	0	0	0	1	0	0	25	0	73	1.2	9.8	20.8	169.9	60	73.3	100	60	82	20	36.3	0.62	14.55	11.6	301	12.6	0.64	214	6.9	4.3	2.87	159	90	86	133.7	3.7	98.1	19	22.6
0667	1	1	0	0	0	0	1	0	0	0	0	0	2	0	0	365	0	75	1.8	3.5	19.3	161	50	103.3	130	90	60	18	36.4	0.63	5.75	11.9	165	14.7	0.78	195	7.1	3.9	7.32	295	175	235	136.6	4.1	99.9	23	35.6
0668	0	1	0	0	0	0	0	0	1	1	1	0	1	0	0	335.8	1	79	1.9	7.6	22.8	148.2	50	66.7	100	50	80	20	36.3	0.82	8.75	11	125	21.9	1.25	101	5.6	2.9	1.14	209	57	42	136	3	103	21	140.9
0669	1	1	0	0	0	1	0	1	1	3	1	0	3	1	1	45.9	1	85	5.9	44.9				89.3	140	64	110	22	36.6	1.01	12	8.8	56	53.1	4.03	57	6.1	3.6	7.77	233	102	90	140.3	5.9	99.8	20	141.1
0670	0	0	0	0	0	0	1	0	0	0	0	0	1	0	0	365	0	80	1.3	9.5	21.5	160	55	93.3	120	80	60	20	36.6	0.56	9.56	13.1	203	16.9	0.59	168	6.5	3.7	1.67	130	73	90	140.6	4	106.4	22	55
0671	0	0	0	0	0	0	0	0	0	0	0	0	1	1	0	15.5	0	73	2.1	14.5	23.3	160.3	60	93.3	120	80	84	28	36.8	0.65	11.47	12.3	475	10.3	0.75	131	6.6	2.9	0.18	99	19	15	136.4	3.6	96.8	25	101.9
0672	0	0	0	0	0	1	0	0	0	0	0	0	2	0	0	365	0	41	0.7	8.6	24.1	173	72	90	130	70	88	20	37.1	0.97	13.35	12	435	8.8	0.76	141	5.3	2.4	0.66	222	50	150	137	3.5	98.7	24	135.8
0673	0	0	0	0	1	0	0	0	1	0	0	0	1	0	0	66	1	67	1.1	7.7			60	71.7	95	60	70	18	36	0.9	11.45	13.2	145	10	0.8	112	6.9	3.4	2.14	112	30	15	131.4	3.8	98.2	19	171.5
0674	0	0	0	0	0	0	1	0	0	0	0	1	1	0	0	143	0	82	1.3	7.5	23.5	135.8	43.4	106.7	140	90	90	20	36	0.92	6.2	7.6	250	11.4	0.97	151	6.5	3.2	0.96	62	17	10	138.9	3.9	106.1	20	14.2
0675	0	1	0	0	0	1	0	0	0	3	1	0	3	0	0	365	0	66	4.1	4.5	22	165	60	103.3	130	90	64	20	36	0.74	10.03	12.5	254	100	3.2	243	6.7	3.4	2.38	331	25	25	131.5	3.9	92.6	22	31.4
0676	0	1	0	0	0	0	1	0	0	1	1	0	1	0	0	365	0	64	1.6	12.5	26	158	65	100	140	80	80	20	36.4	0.42	7.12	13.9	171	10.3	0.71	177	7.6	4.9	1.41	239	427	109	142.3	3.3	100.3	29	2.1
0677	0	0	0	0	0	0	1	0	0	1	1	0	1	0	0	365	0	37	0.6	5.5			60	83.3	110	70	60	16	36.4	0.4	9.78	13.3	193	9.8	0.66	181	7.4	4.7	0.39	92	50	106	139.7	4.3	99.5	25	2.3
0678	0	0	0	1	0	0	1	0	0	0	0	0	1	0	0	365	0	55	0.9	7.5	24.7	167	69	103.3	130	90	88	18	36.8	0.59	7	14.3	102	11.7	0.67	129	6.7	4.2	4.08	140	213	175	139.8	4	101	26	8.2
0679	0	1	0	0	0	0	0	0	0	0	0	0	2	0	0	365	0	81	1.9	7.5	19.1	160	48.9	83.3	110	70	82	18	37.9	0.56	8.6	13.5	174	17	0.81	113	7.1	3.5	6.72	126	129	79	138.9	4.2	100.3	20	72.6
0680	0	1	0	0	0	1	1	0	0	0	0	0	1	0	0	14	0	69	1.7	6.4			63	82.3	109	69	90	18	36.5	0.53	14.29	14	214	7.4	0.68	160	7.1	4.4	1.68	236	61	102	139	3.6	97.2	27	32
0681	0	1	0	0	0	0	0	0	0	0	0	0	3	0	0	23.6	0	80	1.9	22.6	16.5	165	45	106.7	140	90	82	20	36.4	1.14	15.21	14.6	177	54.9	1.59	170	6.1	3.5	2.38	44	19	16	128.1	4.9	96.8	16	142.1
0682	0	1	0	1	0	1	1	0	0	0	0	0	1	0	0	44.4	0	78	1.8	43.4	24	149.9	54	100	140	80	76	20	37.7	0.91	10.45	12.3	326	29.4	1.11	119	5.8	3.6	0.41	122	40	71	135.9	4.7	100.9	22	11.2
0683	1	0	0	0	0	0	0	0	0	0	0	0	2	1	0	23.5	0	75	2.1	22.5			60	106.7	140	90	120	20	36.6	0.68	10.21	11.9	260	18.1	0.82	106	7.2	3.4	8.22	510	82	93	136.5	3.9	99.6	25	149.5
0684	0	0	0	0	0	1	0	0	0	1	1	0	2	0	0	365	0	83	1.3	9.4	26.1	165.8	71.7	100	148	76	74	20	36.3	0.59	19.47	14.3	127	23.8	1.01	99	6.4	3.5	3.07	49	27	14	137.4	3.5	102.1	25	197.4
0685	0	0	0	0	0	1	1	0	0	0	0	0	2	0	0	365	0	92	1.5	3.6	27.3	161.4	71	78	106	64	84	20	36.4	0.8	12.16	10.9	398	18.4	0.72	196	6.6	3.9	0.75	136	19	88	130.9	4.5	97.5	20	20.8
0686	0	0	0	0	0	0	0	0	0	0	0	0	1	0	0	330	0	71	1.1	45.4	18.3	165.5	50	80	128	56	60	20	36.4	0.72	7.47	10.9	335	20.7	0.69	146	6.1	4	6.73	495	47	92	136.2	4.8	98.7	25	3.3
0687	0	0	0	0	0	0	0	0	0	0	0	0	1	0	0	365	0	42	0.7	3.4	22.4	170.2	65	81.7	105	70	76	20	36.3	0.86	12.16	14.7	299	9.2	0.82	207	7.4	4.1	4.13	377	452	649	138	3.8	100.2	27	5
0688	0	0	0	1	0	0	1	0	0	0	0	0	1	0	0	365	0	79	1.3	13.5	25	155	60	80	120	60	82	20	36.6	0.61	6.65	11.9	100	10.6	0.5	99	5.9	3.4	4.96	104	36	24	127.3	4.1	92.9	20	92.5
0689	0	1	0	0	0	0	0	0	0	0	0	0	1	0	0	14	0	48	1.4	6.5	21.9	168.3	62	103.3	130	90	60	20	36.7	0.87	12.16	14.6	389	15.4	1.11	135	8.2	4.3	4.42	616	89	91	138.2	3.8	92.9	31	95.7
0690	0	0	0	0	0	0	0	0	0	0	0	0	1	0	0	7.5	0	66	1.1	6.5	24.3	163.6	65	96.7	130	80	80	20	36	0.71	3.73	16.4	130	21.2	0.98	169	6.8	4	3.73	150	71	183	130.2	4.4	94.8	22	36.5
0691	1	1	0	0	0	0	0	0	0	0	0	0	1	0	0	365	0	75	1.8	8.4	19.3	178	61	96.7	130	80	88	22	36.5	0.75	8.25	12.4	349	15.4	0.68	165	6.9	3.9	0.48	59	10	11	139.8	4.5	103.3	25	0.4
0692	1	0	0	1	0	0	0	0	0	0	0	0	3	1	1	365	0	67	5.1	6.4	20.1	170	58	86.7	120	70	56	22	37.6	0.7	2.86	11.8	39	14.3	0.87	107	5.8	3.3	4.21	71	110	100	135.4	4	103.5	23	80.6
0693	1	1	0	0	0	0	1	0	0	1	1	0	1	0	0	365	0	71	1.7	5.5			65	96.7	130	80	80	20	36.3	0.65	16.07	11.7	224	20.1	1.02	152	6.3	3.6	2.47	487	286	147	139.3	4.2	103.7	21	12.8
0694	1	0	0	0	0	0	1	0	0	0	0	0	1	0	0	365	0	74	1.2	4.5	24.2	143.6	50	96.7	130	80	76	20	36.3	0.51	6.7	12	293	11.1	0.49	161	6.7	3.7	0.95	287	285	195	136.6	3.7	102.9	22	44.9
0695	0	1	0	0	0	0	0	0	0	0	0	0	1	0	0	27	0	81	1.9	12.4	23	160.3	59	96.7	130	80	76	20	36.5	0.69	11.35	12.2	211	11	0.69	199	5.9	3.3	0.64	63	32	26	136.3	3.5	100.7	22	7.2
0696	0	1	0	0	0	1	1	0	0	0	0	0	2	0	0	365	0	80	1.9	7.6	27.5	149.9	61.7	83.3	110	70	82	20	38.2	0.48	8.12	13.9	269	13.9	0.67	223	6.6	4.1	5.16	231	184	360	141.4	4.3	106.3	21	73.7
0697	0	0	0	0	0	0	0	0	0	0	0	1	3	0	0	150	0	83	3.7	20.5	24.2	170	70	103.3	150	80	58	20	36.3	1.34	6.84	11.3	60	18.6	1.24	101	6.3	2.8	8.2	99	53	35	139	4.6	104.4	24	10.2
0698	0	0	0	0	0	0	0	0	1	2	1	0	3	0	0	365	0	75	3.6	5.7	20	158	50	93.3	120	80	88	20	36.3	0.84	12.63	13.2	130	38.4	2.18	108	5.6	3.3	2.97	150	60	55	137	3.8	102.9	20	127.8
0699	1	1	0	0	1	0	1	0	0	0	0	0	1	0	0	365	0	76	1.8	6.6	20.3	143.7	42	88.7	140	63	74	20	36.9	0.89	7.82	9.4	305	14.2	0.78	123	6.3	3.8	1.13	424	68	250	141.2	4.2	105.3	23	98.3
0700	0	0	0	0	0	0	0	0	0	1	1	0	2	1	0	13.6	0	76	2.1	12.6	23.9	165	65	76.7	110	60	80	20	38.3	0.91	21.56	13.3	144	27.6	1.38	103	5.9	2.8	2.13	101	15	23	132.2	3.8	95.3	24	212.3
0701	1	1	0	0	0	0	0	0	1	0	0	0	2	1	1	102.3	1	69	3.3	12.5	18.9	139	36.5	103.3	130	90	72	24	36.4	0.83	12.25	11.1	296	21.4	0.69	320	6.4	2.4	8.06	303	216	135	137	4.4	105	18	175.2
0702	1	1	0	0	0	1	0	0	0	2	1	1	3	1	1	13.7	0	79	5.8	12.7			72	116.7	150	100	120	22	36.3	1.43	18.08	10.7	41	83.3	3.54	108	6.2	2.8	3.09	241	613	471	138	4.5	102.4	17	233.8
0703	0	1	0	0	0	1	0	0	0	0	0	0	1	0	0	282	0	72	1.7	31.6	20	138	38	80	120	60	74	20	37.5	0.87	9.44	14	164	13.4	0.84	137	6.8	4	1.29	37	25	10	135.5	4.6	98	23	35.9
0704	0	1	0	0	1	0	1	0	0	0	0	0	1	0	0	365	0	56	1.5	4.6			55	116.7	150	100	76	20	36.7	0.82	9.84	11.8	339	18.2	0.92	164	6.2	3.5	0.24	155	22	19	140	3.7	111.5	20	0.2
0705	1	1	0	0	0	0	0	0	0	0	0	0	2	0	0	365	0	58	1.5	2.4	28.2	160	72.3	93.3	120	80	64	20	36.1	0.99	17.32	15	234	13.3	0.9	184	7.1	3.7	5.18	209	161	278	136.3	3.6	99.2	25	69.7
0706	0	1	0	0	0	0	0	0	0	0	0	0	1	0	0	365	0	59	1.5	2.5	23.6	164.9	64.2	93.3	120	80	80	20	36.5	0.99	5.58	14.4	154	20.3	1.3	124	6.9	4.4	0.22	79	25	18	142.1	4.7	103.3	25	0.1
0707	0	0	0	0	0	1	0	0	0	0	0	0	2	0	0	302	0	80	1.3	4.5	20.2	165	55	93.3	120	80	74	20	36.3	1.07	18.32	13.8	152	16.5	1.33	169	6.6	3.7	4.2	92	328	231	138.6	4.2	102	19	53.9
0708	0	0	0	0	0	0	0	0	0	0	0	0	2	0	0	4.7	0	46	0.7	3.7	21.2	175	65	93.3	120	80	84	20	36.4	0.44	27.55	12.2	272	13.5	0.49	158	5.4	2.9	15.32	1245	474	277	129.5	4.2	92	15	189.8
0709	0	0	0	0	0	0	0	0	0	0	0	0	1	0	1	171	0	58	1.6	20.6	18.7	158.5	47	86.7	100	80	68	20	36	0.37	5.08	10.6	506	7.9	0.48	124	6.6	3	12.51	339	32	33	135.8	4.5	99.4	27	13.1
0710	0	0	0	0	0	1	1	0	0	0	0	0	2	0	0	21	0	81	1.3	6.5	32.1	172	95	93.3	120	80	72	18	36.5	0.54	13.2	10.5	205	17.2	0.72	167	6.3	3.6	2.71	107	957	587	141.3	4	105.7	23	32.7
0711	0	1	0	0	0	0	1	0	1	0	0	0	1	0	0	365	0	73	1.8	5.4	26.7	156	65	110	150	90	62	18	36.3	0.58	9.78	12.4	284	12.7	0.62	236	7.4	4.5	0.63	362	145	599	144	3.9	102.7	25	1
0712	0	1	0	0	0	0	1	0	0	0	0	0	1	0	0	194	0	84	1.9	4.5	19	145	40	90	108	81	71	18	36	0.56	6.81	13.1	172	10.9	0.75	164	6.5	3.7	0.86	95	23	8	140.2	4.9	106.2	27	1.8
0713	0	0	0	0	0	0	0	0	0	0	0	0	1	0	0	365	0	81	1.3	7.5	18.5	162.8	49	86.7	120	70	64	20	36.5	0.83	11.84	11.6	166	20.9	0.72	113	6.6	3.8	1.66	111	31	36	137.3	4.1	103.5	20	149.6
0714	0	1	0	0	0	0	1	0	0	0	0	0	1	0	0	14	0	58	1.5	5.5	25.5	142.8	52	84.3	119	67	84	20	36.5	0.52	9.45	13.7	192	12.8	0.61	165	7	4.5	2.15	89	140	87	137	4.6	99.3	23	0.6
0715	0	0	0	0	0	0	0	0	0	0	0	0	1	0	0	365	0	70	1.1	2.5	25.4	160	65	76.7	110	60	76	18	36	0.88	6.6	14.2	259	23.5	0.76	187	7.2	4.4	0.84	252	41	37	139.1	4.5	100.2	26	1.3
0716	0	0	0	0	0	1	1	0	0	0	0	0	3	0	0	30.5	0	73	3.6	29.5	20.2	157.2	50	73.3	100	60	88	20	36.4	0.54	10.34	13.3	95	7.8	0.56	126	7.2	3.3	3.7	218	35	73	134.3	4.1	93.3	26	72.2
0717	0	0	0	0	0	0	1	0	0	0	0	0	1	0	0	18	0	70	1.1	4.4			55	83.3	110	70	72	20	36.5	0.48	10.05	13.1	238	12.7	0.4	207	7.1	3.9	3.71	447	76	139	138.1	3.2	97.3	26	49
0718	1	0	0	0	0	0	0	0	0	0	0	0	2	0	0	365	0	77	1.2	6.7	25.9	145.7	55	93.3	120	80	60	18	36	1.12	6.51	12.5	188	16.7	1.1	150	6.3	3.9	9.89	242	152	418	140.5	4.1	105.4	25	21
0719	0	0	0	0	0	1	0	0	0	0	0	0	1	0	0	100	0	27	0.4	2.7	27.4	152.9	64	90	130	70	74	20	36.2	0.95	6.1	15.1	324	10.6	0.72	184	8.1	5.1	0.36	61	26	40	137.3	5.2	97.4	28	2.4
0720	0	1	0	0	0	0	1	0	0	0	0	0	1	0	0	365	0	75	1.8	22.7	19.6	152.6	45.7	106.7	140	90	68	18	36	0.7	7.15	11.3	194	32	0.67	97	6.2	3.5	0.53	60	14	7	135.4	3.9	103.1	19	3.3
0721	0	0	0	0	0	0	0	0	0	0	0	0	1	0	0	22	0	48	0.8	4.5	23.6	177	74	73.3	100	60	90	18	36.3	0.77	7.58	14.4	262	14.8	0.85	177	6.6	4.2	2.59	84	166	74	133.1	3.8	95.9	23	2.9
0722	0	0	0	0	0	1	1	0	0	3	1	0	3	1	1	365	0	77	5.2	37.6	16.8	158	42	70	90	60	80	24	36.6	0.57	25.83	9.4	416	48.6	2.4	84	4.9	2.2	0.78	343	140	85	126.2	3.7	87.9	22	229.3
0723	0	0	0	0	0	0	0	0	0	0	0	0	2	0	0	17	0	85	1.4	9.5	19.2	158	48	100	140	80	60	20	36.4	0.75	16	11.9	381	7.7	0.58	156	7.2	2.9	1.67	733	42	75	136	4	100.9	22	67.6
0724	0	0	0	0	0	0	1	0	0	0	0	0	1	1	0	365	0	47	1.7	7.5	20.5	151	46.8	80	100	70	96	18	36.4	0.47	14.45	11.7	285	8	0.52	169	6.9	3.6	0.94	59	25	15	132.8	3.7	95.7	19	11.8
0725	0	0	0	0	0	0	0	0	0	0	0	0	1	0	0	365	0	57	0.9	46.3	23.1	161.2	60	93.3	120	80	72	16	36	0.71	7.02	13.9	173	9	0.6	189	7.2	3.9	11.67	366	175	214	138.9	4	103.3	24	18.1
0726	0	1	0	0	0	0	1	0	0	3	1	0	3	1	1	67	0	87	6	6.4				80	100	70	41	22	36.4	0.59	22.75	11.4	46	51.7	1.97	97	5	2.4	5.73	257	83	46	133.7	4.1	99.4	13	185
0727	0	0	0	0	0	1	1	0	0	0	0	0	1	0	0	16.5	0	76	1.2	15.5	23.1	147	50	76.7	110	60	78	20	37.1	0.58	8.76	13.2	250	11.6	0.73	230	7.4	4.3	2.41	90	118	51	136.6	3.3	94.9	24	2.6
0728	0	0	0	0	0	0	1	0	0	0	0	0	2	0	0	365	0	82	1.3	4.4	23.3	146.4	50	76.3	111	59	55	20	36	0.48	12.79	15.8	186	24.9	0.69	237	6.8	4.2	6.65	147	764	485	138.4	3.8	98.6	25	11.2
0729	0	1	0	0	0	0	0	0	0	0	0	0	1	0	0	365	0	65	1.6	4.5	26.5	167	74	96.7	130	80	68	20	36.2	0.99	4.92	12.8	254	15.5	0.91	174	7.1	3.9	1.95	553	103	163	139.2	5.5	100.9	30	6.4
0730	0	0	0	0	0	0	0	0	0	0	0	0	1	0	0	365	0	50	0.8	9.6	24.6	160.9	63.8	93.3	140	70	84	20	36.3	0.8	5.99	14.1	308	11.5	0.72	266	7	3.7	5.18	194	33	21	134.7	3.9	96.4	26	1.6
0731	0	0	0	0	0	0	0	0	0	0	0	0	1	0	0	365	0	84	1.3	6.5	28.4	159.1	72	93.3	120	80	68	20	36.4	0.83	8.21	12.9	193	15.5	1.13	140	6.3	3.9	1.22	126	34	24	139.2	4.2	103.6	24	16.1
0732	0	0	0	0	0	0	1	0	0	1	1	0	1	0	0	13.5	0	85	1.4	12.5			65	96.7	130	80	78	20	36.5	0.48	8.61	10.7	393	4.5	0.73	141	6.7	3.1	0.35	84	14	9	141.4	4.3	105.1	28	59.3
0733	1	1	0	0	0	1	1	0	0	3	1	0	3	1	1	365	0	72	5.7	3.5	26	152	60	116.3	153	98	103	22	36.9	0.84	1.4	14.6	272	42.5	2.68	110	6.8	3.3	2.72	45	47	12	139	3.9	97.2	22	393.6
0734	0	0	0	0	0	0	1	0	0	0	0	0	1	0	0	15.5	0	71	1.1	14.5			63	96.7	130	80	72	20	36.9	0.57	13.59	12.3	177	24.5	0.52	144	6.4	2.9	2.38	189	64	27	134.9	3.2	94.1	26	280.2
0735	0	0	0	0	0	0	0	0	0	1	1	0	2	1	1	365	0	59	2.5	8.5	30.4	172	90	63.3	90	50	140	28	40.2	0.81	15.67	13.4	117	29.1	1.3	117	5.6	3.4	1.27	58	36	28	135.4	3.4	101.6	25	299.9
0736	1	1	0	0	0	1	0	0	0	0	0	0	1	0	0	365	0	61	1.6	6.6	26	164.6	70.4	93.3	120	80	80	18	36.6	0.82	9.83	13.6	105	19.3	0.91	136	6.8	4.1	2.48	195	146	185	139.2	4.3	100.4	22	19
0737	0	0	0	0	0	0	1	0	0	0	0	0	1	0	1	365	0	74	1.8	5.5	29.1	170	84	73.3	100	60	64	20	36.6	0.61	6.54	12.4	139	12.8	0.68	226	7.5	4.4	2.4	152	683	302	139.4	4.1	99.2	24	1.8
0738	0	0	0	0	0	0	0	0	0	0	0	0	3	1	1	22.6	0	63	2.6	21.6	23	167.3	64.4	73.3	100	60	112	20	36.9	0.78	14	7.5	107	22.2	0.85	93	5.7	2.1	22.35	436	168	176	125	3.6	99.2	15	286.5
0739	0	0	0	0	0	1	1	0	0	0	0	0	1	0	0	10.5	0	72	1.2	9.5	22.3	164	60	96.7	130	80	64	20	36.5	0.6	5.59	13.8	142	11.9	0.59	133	5.9	3.7	2.88	101	175	403	135.6	3.7	101.5	21	52.7
0740	0	1	0	0	0	0	0	0	0	0	0	0	2	0	0	365	0	77	1.8	20.5				86.7	120	70	80	20	36.5	0.92	3.31	11.6	229	16.5	0.89	147	7	3.6	2.57	276	619	313	136	3.3	96.7	22	45.5
0741	0	1	0	0	1	0	0	0	0	0	0	0	1	0	0	38	0	70	1.7	11.5	18	152.8	42	101.7	145	80	78	24	36.5	0.8	7.92	12.1	309	7.8	0.7	117	5.8	3.8	0.47	52	14	10	137.8	4.2	97.1	32	147.9
0742	0	1	0	0	0	0	0	0	0	0	0	0	2	0	0	9.5	0	63	1.6	8.5	16.8	162	44	100	140	80	65	18	36.2	0.68	13.5	15.8	147	10.8	0.79	125	6.9	4.3	15.44	300	211	268	135.3	3.7	94.2	24	31.1
0743	0	0	0	0	0	0	1	0	0	0	0	0	1	0	0	365	0	32	0.5	10.6	20.7	177.2	65	86.7	120	70	66	18	36.3	0.92	5.43	13.3	286	10.4	0.72	218	7.9	4.4	7.31	196	134	547	135.7	4.8	95.9	24	1.5
0744	1	0	0	0	0	0	0	0	0	0	0	0	1	0	0	365	0	50	0.8	9.4	18.6	165.8	51	90	110	80	92	20	36	1.05	6.99	15.9	221	21.6	1.02	176	7.4	4.2	0.45	175	17	10	135.9	3.9	97.3	24	0.9
0745	0	0	0	0	0	0	0	0	0	0	0	0	1	1	0	365	0	60	1.9	19.4	26.6	158.7	67.1	150	190	130	92	24	36.4	0.86	9.47	16.4	256	15.7	1	197	7.2	4.4	0.61	70	20	21	143.7	4.8	103.5	28	1.9
0746	1	1	0	0	0	0	1	0	0	0	0	0	3	0	0	86	0	57	1.5	2.4	25.8	152.4	60	93.3	120	80	74	20	36.3	0.61	5.96	12	357	11.4	0.58	191	6.5	4.1	0.7	70	20	17	141.5	4.4	104.9	23	12.2
0747	0	0	1	0	0	0	1	0	0	0	0	1	3	1	1	5.5	0	95	3.1	4.5			50	78	94	70	56	28	36.2	1.16	10.69	9.8	139	31.1	1.36	34	4.8	2.6	0.19	115	37	39	133.6	4.3	107.1	14	175.3
0748	0	0	0	0	0	0	1	0	0	0	0	0	1	0	0	365	0	66	1.1	7.4			65	109.3	154	87	54	20	36.6	0.62	9.78	13.7	189	18.3	0.66	169	6.6	4.1	0.94	65	81	18	140.7	3.4	104.7	22	0.3
0749	0	0	0	0	0	0	0	0	0	0	0	0	1	0	0	365	0	74	1.2	6.7	21.3	163.7	57.1	76.7	110	60	60	20	36.3	0.79	9.34	8.5	226	13.7	0.78	104	6.6	3.4	2.87	627	226	58	137.4	3.6	100.5	22	36.9
0750	1	1	0	0	0	1	0	0	0	0	0	0	1	0	0	365	0	61	1.6	26.7	20	173	60	100	140	80	66	18	36.3	0.64	9.74	13.6	342	10.5	0.61	126	5.9	3.6	1.1	73	55	47	134.4	3.9	99.6	21	119.6
0751	0	0	0	0	0	1	1	0	0	1	1	0	2	1	0	5.7	0	82	2.2	4.7				113.3	160	90	124	20	36	0.51	12.47	11.9	309	21.2	0.91	137	6.1	2.8	0.78	131	19	6	131.3	3.6	99.9	20	56.1
0752	0	1	0	0	0	0	1	0	0	0	0	0	2	0	0	365	0	70	1.7	17.5	19.8	159	50	93.3	120	80	88	18	36.3	0.46	23.97	12.5	254	8.9	0.6	266	6.6	4	5.06	298	127	253	139.1	4.3	101.5	23	36.1
0753	1	1	0	0	0	1	0	0	0	1	1	0	3	0	0	7.5	0	73	4.2	6.5	22.4	163.7	60	90	130	70	88	18	36.3	0.66	17.8	13.1	68	23.4	1.32	115	6	2.9	6.96	238	169	116	134	2.6	97.6	19	225.2
0754	0	1	0	0	0	0	1	0	0	0	0	1	1	0	0	262	0	83	1.9	6.5	26.5	159	67	106.7	140	90	60	16	36.3	0.98	11.11	12.6	223	16.1	1.07	151	7	3.9	0.31	93	28	11	141.2	3.9	106	22	212.3
0755	0	0	0	0	0	0	0	0	0	1	1	0	2	1	1	365	0	73	2.7	7.4	24	168.2	68	83.3	110	70	92	24	36.4	0.73	0.84	13.4	153	16.9	1.24	166	5.5	3.2	6.93	120	130	164	137.1	2.5	106.9	19	78.3
0756	0	0	0	0	0	0	0	0	0	0	0	0	1	0	0	11	0	47	0.8	4.5				83.3	110	70	64	20	36.3	0.83	10.12	15.3	180	11.6	0.92	183	7.5	4.3	12.38	169	357	396	140.6	3.9	103.5	24	6.9
0757	0	0	0	0	0	0	1	0	0	0	0	0	1	0	1	21.6	0	53	1.5	20.6	20.8	140.8	41.2	80	100	70	65	17	36.3	0.61	4.9	12.7	275	6.3	0.48	212	6.3	3.6	7.56	240	261	442	136	3.5	99.3	25	2.2
0758	1	1	0	0	0	1	1	0	1	0	0	0	1	1	0	13.6	1	83	2.8	2.4				80	100	70	98	21	36.2	0.66	8.22	12.9	241	14.1	0.68	144	7.3	3.8	0.56	69	11	11	136	3.9	96.7	26	22.2
0759	0	1	0	0	1	1	1	0	0	2	1	0	1	0	0	120	0	84	1.9	2.5			37	96.7	130	80	80	20	36.4	0.75	9.23	13.5	202	22.4	1.67	139	6.1	3.7	1.14	177	71	64	133.5	5.5	99.2	18	40.1
0760	0	0	0	0	0	0	0	0	0	0	0	0	1	0	0	365	0	50	0.8	4.5	23.2	168.6	66	83.3	110	70	70	18	36.5	0.58	5.13	12.7	297	12.4	0.56	157	6.8	3.9	0.94	71	31	26	133.9	4	96.9	23	0.6
0761	0	0	0	0	0	0	1	0	0	0	0	0	1	0	0	191	0	67	1.1	6.5				100	140	80	56	20	36.2	0.48	4.83	14.2	190	28	0.68	189	6.8	4	1.14	48	20	15	136.8	4.4	105.5	19	29.5
0762	0	0	0	0	0	0	1	1	1	0	0	0	1	1	1	31.7	1	63	2.6	30.7			38.6	83.3	110	70	112	24	36.8	0.53	9.25	12.7	230	17.2	0.41	153	6.1	3.1	18.45	657	166	334	131.3	4.1	90.8	24	281
0763	0	0	0	0	0	1	0	0	0	0	0	0	1	0	0	35	0	67	1.1	6.6	25.4	166	70	106.7	140	90	80	18	37	0.77	12.75	16	193	10.3	0.75	148	7.2	4.4	3.12	177	524	166	141.5	3.7	102.2	24	11.5
0764	0	0	0	0	0	0	1	0	0	0	0	0	1	0	0	15.6	0	32	0.5	14.6	26.3	163	70	86.7	120	70	80	20	36.5	0.43	8.45	12.5	208	5.1	0.42	187	6.3	3.3	1.56	149	86	95	137.7	3.6	102.5	21	6.7
0765	0	1	0	0	0	0	0	0	0	0	0	0	3	0	0	365	0	98	4.6	6.5	20.8	170	60	90	130	70	60	16	36	0.81	5.06	9.8	90	20.4	0.85	94	5.9	3.1	6.88	419	82	155	139.2	4	103.7	20	114
0766	0	1	0	0	0	0	1	0	0	0	0	0	2	0	0	23	0	89	2	9.5	18	165.8	49.5	96.7	130	80	72	20	36.8	0.61	22.5	13	111	22.3	0.72	134	6.7	4.3	2.71	113	103	68	136.4	3.7	101.3	24
0767	0	0	0	0	0	0	1	0	0	0	0	0	1	0	0	365	0	45	0.7	6.5	24.6	154.8	59	83.3	110	70	72	18	36.2	0.83	7.53	10.3	125	15.6	0.76	168	7.7	4.5	0.99	91	49	23	139.4	3.3	100.7	24	5.3
0768	1	1	0	0	0	0	0	0	0	1	1	0	2	0	0	52.6	0	64	1.6	51.6	22.8	175.2	70	93.3	120	80	81	20	36.9	0.6	1.64	13.6	133	11.6	0.98	120	6.2	3.8	5.91	501	157	200	143.3	3.2	105.8	19	40.4
0769	0	0	0	0	0	0	1	0	0	0	0	0	1	1	0	8.5	0	31	1.4	7.5	29.6	179	95	81	111	66	89	22	36.4	0.56	12.59	13.3	253	11.8	0.6	174	7.3	4.1	0.31	64	21	12	140.8	4.1	101.3	26	1.7
0770	0	0	0	0	0	1	1	0	0	0	0	0	1	1	1	365	0	66	2.6	13.5			60	61	85	49	85	24	36.6	0.61	10.02	9.6	270	11.9	0.6	140	5.9	3	1.76	461	30	43	126.8	3.9	88.3	24	202.5
0771	0	0	0	0	0	0	1	0	0	0	0	0	1	0	0	11.6	0	60	1	10.6	26.3	151	60	113.3	160	90	70	20	37.1	0.56	7.93	12.6	229	14.7	0.65	198	6.2	4.1	4.64	378	280	276	140.8	3.2	100.9	25	11.3
0772	0	0	0	0	0	0	0	0	0	2	1	0	1	0	0	365	0	83	1.3	4.4	22.2	157.4	55	73.3	100	60	69	20	36.1	0.32	8.91	11.1	299	11.2	0.94	139	6.3	3.2	3.02		270	152	134.4	3.9	98.1	24	14.4
0773	0	0	0	0	0	0	1	0	1	0	0	0	2	0	0	365	0	83	1.3	6.4	23.3	146.5	50	103.3	130	90	70	18	36.1	0.49	22.09	9.2	269	13.7	0.46	143	7.8	4.5	0.19	292	30	23	139.1	3.8	103	23	23.6
0774	0	0	0	0	0	0	0	0	0	0	0	0	1	0	0	365	0	61	1	19.6			55	83.3	110	70	68	20	36.4	0.97	7.95	9.9	247	21.7	0.71	109	6.9	3.5	3.06	693	42	50	134.6	3.9	101.5	20	128.9
0775	0	0	0	0	0	1	1	0	0	0	0	0	1	0	0	10.4	0	67	1.1	9.4	23.2	154	55	79.3	114	62	58	20	36.3	0.73	8.37	13.2	239	12	0.7	206	6.6	4.2	4.12	145	141	134	140.7	4.1	101.5	24	23.4
0776	0	0	0	0	0	0	0	0	0	1	1	0	2	1	0	26.5	0	82	2.2	25.5	21.8	158.7	55	106.7	140	90	85	22	36.5	1.03	15.78	14	269	26	1.92	177	5.3	2.8	0.8	73	76	40	140.4	3	100.1	20	30.9
0777	0	0	0	0	0	0	1	0	0	0	0	0	1	0	0	365	0	63	1	8.4				83.3	110	70	72	20	36.4	0.67	18.39	13.3	226	11.9	0.51	167	6.2	3.5	1.73	59	7	15	136.4	3.5	98.1	22	66
0778	0	0	0	1	0	0	0	0	0	0	0	0	1	0	0	365	0	46	0.7	5.5	21.3	167.3	59.6	80	100	70	78	18	36	0.83	12.04	15.3	147	19	0.76	143	7.7	4.1	1.01	192	39	29	137.6	4.6	100.5	25	0.9
0779	0	0	1	0	0	0	1	0	0	0	0	0	2	0	1	11.5	0	81	2	10.5	22.3	142	45	73.3	100	60	88	20	36.4	0.61	17.18	11.7	202	11.4	0.67	117	6.5	3.5	6.42	290	123	92	134	3.9	96.9	22	286
0780	0	0	0	0	0	0	1	0	0	0	0	0	1	0	0	365	0	40	0.6	4.7				63.3	90	50	72	16	36	0.44	10.12	14.7	202	16.2	0.41	110	6.8	4	1.6	46	18	12	135.8	4.1	101.1	22	1
0781	1	1	0	0	0	1	0	0	0	2	1	1	3	0	0	365	0	78	4.3	7.5	22.4	160.8	58	106.7	140	90	64	20	36.3	1.3	6.78	10.8	116	42.2	2.8	177	6.5	3.4	3.62	196	64	160	135.6	6	109.1	16	51.1
0782	0	0	0	0	0	0	0	0	0	0	0	0	1	0	0	116	0	47	0.8	7.6	24.8	168.4	70.2	80	100	70	72	20	36.6	0.72	13.04	13.3	223	13.3	0.9	185	8.1	4.5	2.18	146	45	61	135.1	4	94	24	181
0783	0	0	0	0	0	0	0	0	0	0	0	0	1	0	0	365	0	57	0.9	5.4				93.3	120	80	90	20	36.6	0.76	7.74	15.8	130	14.8	0.67	152	6.1	3.6	1.76	324	114	96	130.8	3.1	94.4	23	27
0784	0	0	0	0	0	1	0	0	0	0	0	1	1	0	0	365	0	77	1.2	3.4				86.7	120	70	68	24	36.2	1.2	6.94	12.5	304	27.3	1.08	202	7.4	4	0.74	99	31	23	139.9	4.3	104.4	26	1.8
0785	1	1	0	0	0	0	0	0	0	0	0	0	1	0	0	365	0	57	1.5	4.5	23.5	162.6	62	106.7	140	90	90	16	36.5	1.03	11.25	12.8	187	17.7	1.17	202	7	3.8	1.02	190	64	46	137.4	4.7	98.2	25	90.7
0786	0	0	0	0	0	1	0	0	0	0	0	0	1	0	1	43	0	71	1.8	12.5	23.8	165.2	65	66.7	100	50	80	18	36	1.12	12.84	11	220	31	1.04	141	6.1	3	0.57	134	38	22	137.7	4.2	96.5	25	238.6
0787	0	0	0	0	0	0	1	0	0	0	0	0	1	0	0	365	0	68	1.1	29.5	28	146.3	60	73.3	100	60	77	20	36.2	0.74	8.96	10.4	180	23	0.86	150	6.7	3.5	0.99	90	52	61	132.9	3.4	96.1	25	173.9
0788	1	0	0	0	0	0	0	0	0	0	0	0	2	0	1	21	0	85	2	9.5	22.3	156.9	55	73.3	100	60	72	20	36.4	0.72	14.59	12.6	204	19.8	0.67	182	6.8	4.1	4.13	236	592	357	134	4.9	95	25	27
0789	0	1	1	0	0	1	1	0	0	0	0	1	1	0	0	109	0	87	2	3.5				83.3	110	70	64	24	36	0.98	7.18	12.1	197	13.8	0.85	123	6.8	3.8	0.51	67	17	10	136.2	4.6	101.9	23	16.4
0790	1	1	0	0	0	0	0	0	0	0	0	0	3	0	0	10.5	0	71	4.1	9.5	23	168	65	86.7	120	70	84	20	36.3	1.05	8.38	12.9	75	23.1	1.02	112	6.2	3.7	2.12	72	28	39	133.3	3.6	100	22	139.9
0791	1	0	0	0	0	1	0	0	0	0	0	0	1	0	0	365	0	73	1.2	21.4	17.7	173	53	86.7	120	70	64	20	36	0.88	6.45	13.9	249	23.1	0.72	258	7.1	3.2	13.62	355	98	79	133.2	3.7	94.6	19	147.4
0792	0	0	0	0	0	0	0	0	0	0	0	0	1	0	0	7.4	0	76	1.2	6.4	18.5	180	60	76.7	110	60	64	18	36.3	0.83	9.56	12.8	271	16.3	1.02	213	7.4	4.2	3.23	165	322	161	139.1	4	104.4	24	1.9
0793	0	1	0	0	0	1	0	0	0	0	0	0	1	0	0	18.5	0	56	1.5	17.5	24.5	172.8	73.3	113.3	140	100	96	20	36.5	0.85	9.32	15.7	322	13.4	0.93	211	7.4	3.8	3.67	238	73	296	137	3.8	93.6	28	88.3
0794	0	0	0	0	0	0	0	0	0	0	0	0	1	0	0	170	0	54	0.9	6.5	21.7	159.3	55	76.7	110	60	76	18	36.6	1.11	10.59	13.2	279	8.9	1.17	272	6	3.4	17.97	332	233	425	137.3	4.2	99.1	28	12
0795	0	1	0	0	0	0	1	0	0	0	0	0	2	0	0	365	0	90	2	18.5	17.5	155	42	83.3	110	70	80	20	36.5	0.79	21.27	11.1	335	18	0.97	215	7.2	4.5	0.44	84	19	12	137	3.9	99.7	22	2.3
0796	0	0	0	0	0	0	1	0	0	0	0	0	1	0	0	10.4	0	81	1.3	9.4	21.3	153.1	50	83.3	110	70	66	16	36.5	0.64	6.69	12.2	264	12.7	0.73	286	7.3	3.8	2.11	224	127	253	137.6	3.4	99.9	23	38.7
0797	0	1	0	0	0	1	1	0	0	0	0	0	1	0	0	23	0	86	2	5.6	22.5	149	50	76.7	110	60	72	20	36.1	0.59	7.36	12.1	133	12.1	0.41	112	6	3.2	2.28	344	111	178	135.4	3	100.1	21	135.3
0798	0	1	0	0	0	0	0	0	0	0	0	0	2	0	0	127	0	88	2	5.6	22.7	155.8	55	83.3	110	70	68	20	36.4	0.82	8.86	8.3	404	9.7	1.16	86	6.1	3	13.51	348	62	43
0799	1	0	0	0	0	0	1	0	0	0	0	0	2	0	0	24	0	81	1.3	9.4	26	151.8	60	83.3	110	70	68	20	36.4	0.5	11.43	12.3	172	14.7	0.48	94	5.5	3.4	5.67	174	478	528	132	3.3	94.1	24	50.6
0800	0	1	0	0	0	0	1	0	0	0	0	0	1	1	1	365	0	59	3.1	22.7	20.8	162.6	55	116.7	150	100	72	24	36.3	0.64	10.87	13.4	224	10.5	0.56	219	7.2	3.7	6.76	347	256	282	137.4	3.5	100.7	22	38.2
0801	0	0	0	0	0	1	1	0	0	0	0	0	1	0	0	365	0	59	0.9	33.5	22.6	156	55	73.3	100	60	90	20	36.9	0.63	15.36	12.7	289	17.9	0.38	180	7.4	4.4	1.15	86	170	84	136.7	3.1	99.5	23	0.4
0802	1	1	0	0	0	0	0	0	1	0	0	0	2	0	0	365	0	77	1.8	13.6	21	176	65	96.7	130	80	64	20	36.5	0.67	20.11	11.7	255	11.4	0.54	126	5.8	3.7	7.36	553	80	71	133.3	4.2	100	20	100.6
0803	0	1	0	0	0	0	0	0	0	0	0	0	1	0	0	365	0	55	1.5	9.4	26.5	178	84	93.3	120	80	72	20	36.4	0.94	6.82	15.8	208	7.9	0.77	149	7.6	4.6	4.31	168	447	579	139.6	4.1	103.6	22	10.8
0804	0	0	0	0	0	0	0	0	0	0	0	0	1	0	0	365	0	74	1.2	3.7	18.5	172.4	55	106.7	140	90	84	20	36.1	1.1	14.44	11.2	230	17.4	1.38	170	6.1	3.8	4.04	72	127	97	142.4	4	109.8	17	30.4
0805	1	1	0	0	0	0	0	0	0	0	0	0	1	0	0	365	0	80	1.9	2.5				93.3	120	80	76	20	36.2	0.96	6.71	8.5	330	21.4	0.96	187	5.7	3.4	0.61	59	28	13	137.6	4.1	100	23	16
0806	0	0	0	0	0	0	0	0	0	0	0	0	2	0	0	365	0	75	1.2	11.5	25.1	161	65	86.7	120	70	82	20	36.4	0.64	31.08	16.6	202	21.6	0.84	153	6.9	4	7.63	283	316	355	133.2	3.7	94.4	21	77.8
0807	0	0	0	0	0	1	1	0	1	0	0	0	1	1	1	365	0	90	3	18.5				93.3	120	80	123	24	36.9	0.71	7.32	12.3	228	6.4	0.55	158	5.3	2.9	0.68	95	59	41	139.9	3.2	92.7	30	56.7
0808	0	0	0	0	0	0	1	0	0	0	0	0	1	0	0	33	0	76	1.2	22.4	27.2	146.9	58.6	116.7	150	100	84	20	36.1	0.46	4.18	11.6	184	15.4	0.43	157	6.9	4.1	0.8	149	38	27	141.1	3.9	105.1	24	12.4
0809	0	0	0	0	0	0	0	0	0	0	0	0	3	0	0	25	0	55	3.3	4.5	22	170.5	64	83.3	110	70	72	18	36.4	0.69	9.23	11.4	74	8.5	0.59	119	5.9	3.1	2.67	144	41	29	130.5	3.4	93.3	20	110.2
0810	0	0	0	1	0	0	0	0	0	0	0	0	3	0	1	40	0	77	4.3	13.5	21.3	167.8	60	73.3	100	60	72	20	37.2	0.88	7.28	14.3	64	22.3	0.74	109	6.1	3.2	7.45	296	146	61	138	3.9	95	28	27.6
0811	0	0	0	0	0	1	0	0	0	0	0	0	2	0	0	365	0	63	1	3.4	20.1	172.7	60	96.7	130	80	80	20	36.3	0.73	16.87	15.1	221	17.7	0.84	202	7.4	4.1	13.45	261	155	244	138.7	4.5	100.7	22	184.7
0812	0	0	0	0	0	0	1	1	1	0	0	0	2	1	0	5.4	1	87	2.3	4.4			70	83.3	110	70	120	18	36.1	0.55	16.34	9.1	220	17.5	0.64	188	6.4	2.3	12.18	743	160	64	133.1	3.5	94.6	20	122.4
0813	0	1	1	0	0	0	1	0	0	1	1	0	3	1	0	365	0	65	2.5	16.5	23.7	153.8	56	83.3	110	70	104	20	36.4	0.51	13.65	9.3	136	18.2	0.84	131	4.9	2.8	4.97	206	929	847	137.1	3.3	103.8	18	170.8
0814	0	0	0	0	0	0	1	0	0	0	0	0	1	0	0	8.6	0	83	1.3	7.6	23	147.4	50	96.7	150	70	67	18	36.7	0.6	11.75	10	212	13.5	0.65	182	5.7	3.6	0.49	195	37	50	138.5	4.3	101.7	26	83
0815	0	0	0	0	0	0	0	0	0	0	0	0	1	0	0	183	0	59	0.9	14.4	24.1	164.6	65.3	93.3	120	80	80	20	36	0.71	9.82	12.5	173	7.3	0.68	162	5.5	3.4	1.76	54	405	324	139.6	3.9	100	30	48.2
0816	0	1	1	0	0	0	1	0	0	0	0	0	1	0	0	6.4	0	85	2	5.4	24	158	60	103.3	150	80	88	20	36.4	0.43	11.35	10.7	240	19.1	0.56	75	6.1	3.1	0.25	163	62	52	136.6	3.6	101	20	193.2
0817	0	0	0	0	0	0	1	0	0	0	0	0	1	0	0	24	0	85	1.4	4.5	23.8	169	68	74	106	58	83	22	36.8	0.49	9.19	11.7	268	10.8	0.5	128	6.5	4.1	4.48	508	155	26	134.4	4.3	98.2	17	33.7
0818	1	1	0	0	0	0	0	0	0	2	1	1	3	1	1	365	0	72	5.7	24.5	19.9	163	53	96.7	130	80	120	24	38.2	1.87	24.45	12.4	183	69.3	3.8	92	5.5	3.1	1.94	110	27	22	126.2	6.3	89.9	17	327.3
0819	0	1	0	0	0	0	0	0	0	0	0	1	3	0	0	8.5	0	69	1.7	7.5			65	83.3	110	70	76	20	36.9	1.44	20.66	11.3	171	43.2	2	91	5.6	3	3.52	101	86	120	140.2	3.4	105.2	20
0820	0	0	0	0	0	0	1	0	0	0	0	0	1	0	0	22.6	0	79	1.3	21.6	23.4	179	75	73.3	100	60	64	20	36	0.41	7.01	11	254	5.9	0.39	121	7.3	2.5	0.73	571	25	14	131.5	3.2	93.4	24	74.2
0821	0	0	0	0	0	0	0	0	0	0	0	0	1	0	0	274	0	86	1.4	2.4	22.9	165.9	63	76.7	110	60	66	21	36.5	0.76	6.38	11.6	181	14.3	0.57	110	7.4	4.1	1.18	111	28	18	144.1	4.4	103.4	30	1.4
0822	0	1	0	0	0	0	0	0	0	0	0	0	1	1	0	67	0	59	2.5	12.4	23.5	155.6	57	90	130	70	100	16	37.1	0.92	2.61	12.1	104	13.9	0.72	153	6.2	3.6	0.98	231	76	92	135.5	3.6	97.4	23	21.7
0823	0	0	0	0	0	1	0	0	0	0	0	0	1	0	0	365	0	60	1	4.5	27.5	161.8	72	96.7	130	80	92	20	36	0.93	5.41	11.2	222	15.9	0.85	146	6.7	3.6	0.43	91	10	11	136.8	4.4	103.4	26	36
0824	0	0	0	0	0	0	0	0	0	0	0	0	3	0	1	83	0	42	3.8	6.4			55	73.3	100	60	70	20	36.4	0.51	7	14.6	69	14.3	0.5	104	6	2.8	6.12	162	151	174	129.6	3.4	98.2	17	203.9
0825	1	1	0	0	0	1	0	0	1	0	0	0	1	1	0	365	0	49	2.3	6.5	27.6	171.4	81	113.3	140	100	96	20	36.9	0.84	10.97	15.8	194	15.8	1.06	191	6.1	3.6	1.81	179	389	222	139.2	4.2	104.9	28	2.4
0826	0	0	0	0	0	0	1	0	0	0	0	0	1	0	0	365	0	50	0.8	2.4	22	168	62	96.7	110	90	64	20	37	0.62	6.34	14.5	142	12.6	0.68	115	6.7	3.9	2.82	130	745	607	135.9	3.8	99.7	26	9.1
0827	0	0	0	0	0	1	1	0	0	1	1	0	2	0	0	365	0	84	1.3	8.5	21.6	172	64	96.7	130	80	78	20	38	0.57	15.24	13	190	24.9	0.93	190	6.6	3.5	0.35	163	290	158	140.8	4.5	101.3	22	152.6
0828	0	1	0	0	0	1	1	0	0	3	1	0	3	1	0	365	0	65	5	11.4				100.3	129	86	95	20	36.7	0.65	26.16	11.5	68	51.4	3.92	86	4.4	2.4	5.81	151	244	192	143.1	3	105.5	22	148.9
0829	0	1	0	0	0	0	1	0	0	0	0	0	1	0	0	24	0	91	2	7.5			45	93.3	120	80	88	20	37.7	0.74	9.39	11.2	263	22.3	0.9	171	6.3	3.3	3.56	696	186	183	135.5	3.2	94.8	26	77.6
0830	0	0	0	0	0	1	1	0	0	0	0	0	1	0	0	365	0	40	0.6	4.4	19.7	159.3	50	83.3	110	70	70	18	36.3	0.5	8.11	14	198	4.4	0.58	181	7.5	4.5	8.58	187	123	185	140.5	4.1	100.2	28	7.5
0831	0	0	0	0	0	0	0	0	0	0	0	0	1	0	0	365	0	54	0.9	7.4	22	172	65	86.7	120	70	72	18	36	0.56	3.74	11.7	141	12.4	0.63	169	5.4	2.8	3.7	160	83	85	139.3	3.7	102.4	26	4
0832	0	0	0	0	0	0	0	0	0	0	0	0	1	0	0	365	0	67	1.1	8.4	25.6	159.5	65	93.3	120	80	68	18	36.3	0.75	13.66	13.3	159	19.9	0.68	190	7.4	4.5	2.44	97	113	77	138.2	3.1	100.7	25	0.4
0833	0	0	0	0	0	0	1	0	0	0	0	0	2	0	1	7.4	0	82	2	6.4			45	73.3	100	60	80	18	37.1	0.71	19.34	13.6	192	23.9	0.79	175	6.5	3.5	3.69	169	673	399	139.5	3.3	97.5	25	11.8
0834	0	1	0	0	0	0	1	0	0	0	0	0	1	0	1	348	0	89	2.7	5.4	21.4	145	45	73.3	100	60	68	20	36.6	0.69	11.25	10.2	170	18.7	0.72	142	6.4	3.6	3.36	116	789	321	141.1	3.2	100.1	25	4.9
0835	0	0	0	0	0	0	0	0	0	0	0	0	1	0	0	365	0	59	0.9	11.5	24.2	157.3	60	116.7	150	100	78	18	36	0.71	11.71	7.9	542	12.7	0.64	103	6	2	3.3	1053	28	22	127.4	3.7	89.5	23	207.8
0836	0	1	0	0	0	0	0	0	0	0	0	0	2	0	0	365	0	75	1.8	5.5			55	96.7	130	80	78	20	38.4	0.9	9.9	12.9	298	14.5	1.19	160	6.2	3.8	6.54	140	370	487	133.3	3.7	94.8	24	118.2
0837	0	1	0	0	0	0	1	1	1	0	0	1	1	0	0	27.4	1	78	1.8	26.4	18.3	165.3	50	101	127	88	90	18	37.3	1.01	8.6	9.5	288	17.5	0.88	137	7.5	3.7	0.71	57	15	9	137.7	4.6	106.1	18	126.8
0838	0	0	0	0	0	0	1	0	0	0	0	0	1	0	0	365	0	83	1.3	8.4			70	86.7	120	70	68	18	36.5	0.6	10.77	12.1	419	15.4	0.45	142	6.2	3.1	2.47	71	73	39	133.8	5.1	95.2	23	41.2
0839	0	0	0	0	0	1	0	0	1	0	0	0	1	0	0	281.7	1	91	1.5	5.4			60	70	90	60	66	20	36.4	0.86	8.74	9.9	141	13.8	0.93	133	7.1	3.5	1.1	994	163	67	138.3	3.9	106.3	21	95.7
0840	0	1	0	0	0	0	1	0	0	0	0	0	2	0	1	365	0	80	2.5	5.5	24	144.2	50	73.3	100	60	72	20	36.5	0.87	3.11	10.4	207	12.8	1.07	156	5.8	3.3	0.44	448	138	268	134.8	4.4	99.4	21	23.1
0841	1	1	0	0	0	0	1	0	1	0	0	0	1	0	0	88.4	1	70	1.7	24.6	24.5	156.4	60	83.3	110	70	72	20	36.4	0.61	3.93	11.1	257	14.9	0.59	121	5.6	2.7	1.06	240	126	188	134.4	5.2	100.1	23	80
0842	0	0	0	0	0	0	0	0	0	0	0	0	1	1	0	8.4	0	65	2	7.4				83.3	110	70	92	16	38	0.85	10.34	16.1	291	19	1.11	242	7.7	4.6	9.28	275	218	429	138.4	4.2	99.3	21	21.9
0843	0	1	0	0	0	0	0	0	0	0	0	0	1	0	0	314	0	83	1.9	14.5			50	130	170	110	88	18	36.3	0.66	11.2	11.9	367	12.2	0.77	136	5.9	4.1	0.61	126	20	12	138.9	3.6	103.1	25	5.1
0844	0	0	0	0	0	0	0	0	0	1	1	0	1	0	0	8.7	0	75	1.2	7.7	22.3	157.1	55	76.7	110	60	87	20	36.4	0.87	5.04	11.9	230	32.5	1.46	109	6.4	3.3	3.5	249	36	26	138.1	4.1	101.1	23	57.7
0845	0	0	0	0	0	0	0	0	0	0	0	0	1	0	0	365	0	32	0.5	5.5	21.6	180	70	83.3	110	70	58	18	36.2	0.95	4.88	14.9	263	7.5	0.89	154	7.1	4.5	5.86	187	156	249	138.7	4.4	100.8	24	0.6
0846	0	0	0	0	0	0	0	0	0	0	0	0	2	0	0	14	0	75	1.2	6.7	28.1	140	55	96.7	130	80	58	20	36	0.78	13.19	13.2	131	10	0.99	212	6.1	3.2	2.07	245	29	47	133.4	3.9	90.5	26	136.1
0847	0	0	0	0	0	0	1	0	0	0	0	0	1	0	0	109	0	53	0.8	3.5	21.8	147	47	113.3	140	100	72	20	36.2	0.56	9.6	13.4	210	8.1	0.59	209	6.1	3.9	0.85	133	686	520	141	3.9	106.7	26	34.7
0848	0	0	0	0	0	1	0	0	0	0	0	0	1	0	0	162	0	64	1	6.5	25.7	165	70	93.3	120	80	65	20	36.4	0.5	6.66	13.5	275	8.5	0.63	208	7.1	3.9	0.81	139	19	13	137.9	4.1	102.8	22	1.9
0849	0	0	1	0	0	0	1	0	1	1	1	0	1	0	0	365	0	82	1.3	14.5	25.1	153.7	59.2	70	90	60	60	18	37	0.62	9.48	9.7	131	19.2	1.19	129	7.2	4	1.44	268	51	25	137.3	4	99.5	22	40.6
0850	1	1	0	0	0	0	0	0	0	0	0	0	2	0	0	365	0	83	1.9	5.4	22.3	168	63	96.7	130	80	80	18	36.5	0.91	10.57	14.5	202	22.3	1.01	184	6.7	3.8	6.1	154	149	301	133.3	4.7	96.4	22	114.3
0851	0	0	0	0	0	0	0	0	0	0	0	0	1	0	0	365	0	81	1.3	8.6	25.5	159.7	65	83.3	110	70	70	20	36.1	0.84	4.56	13.1	130	16.4	0.86	185	6.4	3.1	1.8	153	237	52	138	4.2	102.4	25	6.7
0852	0	0	0	0	0	0	1	0	0	1	1	0	1	0	0	365	0	82	1.3	5.8	26.3	170	76	81.7	135	55	59	20	36.3	0.64	6.32	10.6	208	18.4	1.02	154	5.3	2.8	0.78	54	28	17	136.8	4.8	103.9	20	82.5
0853	0	0	0	0	0	0	0	0	0	0	0	0	1	0	0	13.5	0	44	0.7	12.5	20.4	173.1	61	106.7	140	90	71	18	36.6	0.81	7.87	15.2	261	12	0.91	231	6.8	4.7	2.11	180	217	147	139.7	5.3	100.5	27	1.5
0854	0	0	0	0	0	0	1	0	0	0	0	0	1	0	0	365	0	81	1.3	5.6	24	144.3	50	93.3	120	80	72	18	36.4	0.54	8.66	11	265	9.4	0.47	115	6.3	3.3	0.95	108	13	3	139	3.9	108.7	21	118.7
0855	0	1	0	0	0	0	1	0	1	0	0	1	3	1	1	365	0	87	3.6	7.6	25.4	160	65	80	120	60	116	22	36.3	1.15	34.01	12.9	238	16	1.7	192	6.4	3.3	1.17	71	41	10	134	3.5	99.4	13	183.2
0856	0	0	0	0	0	0	1	0	0	1	1	0	2	1	0	365	0	81	2.2	7.5	19.5	160	50	76.7	110	60	70	28	36.2	0.88	13.91	10.4	238	34.6	1.54	88	5.9	3	1.13	54	41	22	135	4.3	98.8	24	207.8
0857	0	0	0	0	0	0	0	0	0	3	1	0	3	0	0	13.5	0	70	1.1	12.5			40	83.3	110	70	107	18	36.4	0.51	7.05	12.6	127	32.8	1.87	78	6.2	3.1	11.9	228	267	195	128.4	3.3	89.3	16	74.8
0858	0	0	0	0	0	0	1	0	0	0	0	0	1	0	1	365	0	71	1.8	8.5	23.8	150	53.6	73.3	100	60	84	20	36	0.44	6.02	11.3	299	7.8	0.44	121	6.5	3.9	1.67	305	786	508	142.3	3.6	105.4	24	40.6
0859	0	0	0	0	0	1	1	0	0	0	0	0	1	0	1	365	0	23	1	3.5	22.9	168.3	65	73.3	100	60	68	18	36.5	0.74	5.12	13.7	256	4.8	0.65	190	7.4	4.3	1.81	159	125	405	139.9	3.7	101.2	22	2
0860	0	0	0	0	0	0	1	0	0	0	0	1	1	0	0	365	0	69	1.1	8.4	24.3	157	60	74	96	63	62	18	36.3	1.16	7.89	10	164	28.8	1.42	137	6.7	3.8	0.5	62	29	24	140.7	4.5	101.9	26	100.6
0861	0	0	0	0	0	0	0	0	0	0	0	0	1	0	0	365	0	47	0.8	9.5				96.7	130	80	84	20	37.2	0.62	10.55	14.4	263	9.8	0.7	164	7.8	4.1	4.17	299	63	79	140	4.3	101.4	24	15.7
0862	0	0	0	0	0	0	0	0	0	0	0	0	1	0	0	19	0	58	0.9	8.5			60	116.7	150	100	68	20	36.5	0.53	10.24	13.2	175	18.1	0.78	173	5.5	3.3	5.56	167	305	184	136.8	3.3	101	22	128.7
0863	0	1	0	0	0	0	1	0	0	1	1	0	2	1	1	18	0	91	3.6	4.6	22.8	148.1	50	70	90	60	96	20	36.3	0.7	14.38	12	100	40.6	1.28	101	6.2	3.3	1.97	240	183	299	136.6	3.8	100.9	23	78.1
0864	0	0	0	0	0	0	0	0	0	0	0	0	1	1	0	5.5	0	86	2.3	4.5			48	101.7	145	80	78	22	36.6	0.67	11.2	13.9	237	17.2	0.72	148	6.8	3.7	1.56	265	79	53	139.4	4.1	92.2	28	32.1
0865	0	0	0	0	0	0	0	0	0	0	0	0	1	0	0	294	0	81	1.3	10.6	22	165.1	60	76.7	110	60	72	18	36.3	0.99	8.66	13.8	310	15.7	1.02	166	6.3	4	3.11	221	370	74	134.8	4.1	98.9	22	5.1
0866	0	0	0	0	0	0	0	0	0	0	0	0	1	0	0	365	0	63	1	7.5	26.7	154.2	63.4	106.7	140	90	78	20	36.1	1.1	18.75	15.5	182	22.2	1.32	160	7.1	4.3	0.58	76	32	33					100.8
0867	0	0	0	0	0	0	0	0	0	0	0	0	1	0	0	27	0	78	1.2	11.5	23	161.4	60	83.3	110	70	96	20	37.1	0.92	9.86	12	154	18.8	1.09	174	7.1	3.9	0.17	71	20	18	142.6	3.9	106.1	21	4.2
0868	1	0	0	0	0	1	0	0	1	0	0	0	2	0	0	99.6	1	84	1.3	17.4	24.1	164.3	65	104.7	158	78	74	20	36.6	0.9	4.55	9.1	210	14.7	1.07	145	6.5	3.7	6.92	594	40	32	140.5	4.8	99.4	24	17.6
0869	0	0	0	0	0	0	1	0	0	0	0	1	2	1	1	8.5	0	88	3	7.5			60	106.7	140	90	74	22	36.7	1.03	24.86	12.8	304	26.2	1.38	114	6.5	3.2	1.4	79	38	12	130.4	4.8	92.2	22	134.2
0870	0	0	0	0	0	0	0	0	0	0	0	0	2	0	0	17	0	80	1.3	5.5	24.2	157.5	60	86.7	120	70	80	20	36.2	0.57	20.34	13	212	9	0.67	105	6.6	3.7	6.12	372	316	237	137.8	4	97.6	24	71.4
0871	0	0	0	0	0	0	1	0	0	0	0	0	1	0	1	3.7	0	72	1.8	2.7	21.1	163	56	73.3	100	60	74	18	37.1	0.58	14.17	11.6	109	15.7	0.56	138	5.4	3.2	0.31	105	62	53	144	3.7	108.6	23	179.3
0872	0	0	0	0	0	0	0	0	0	0	0	0	2	1	1	365	0	45	2.3	4.5	22.8	162.3	60	80	100	70	88	20	38.1	0.99	16.14	15.5	145	15.7	0.87	167	6.2	3.5	5.47	281	46	215	135.6	3.7	97.6	23	252.4
0873	0	0	0	0	0	0	0	0	0	0	0	0	2	0	0	161	0	76	1.2	49.5	19.4	176	60	83.3	110	70	72	18	36.5	0.8	13.8	9.9	194	16.4	0.95	91	5.2	2.8	0.73	175	22	23	137.6	4.8	105.7	24	230
0874	1	1	0	0	0	0	0	0	0	0	0	0	1	0	0	365	0	67	1.7	4.4	26.3	165	71.5	100	140	80	82	18	36.6	0.69	6.98	10.5	331	11.9	0.84	97	6.7	4.2	0.65	240	100	90	140.2	4.4	103	28	16.1
0875	1	0	0	0	0	0	1	0	0	0	0	0	1	0	0	365	0	61	1	5.6	20.1	149.8	45	106.7	140	90	64	18	36.2	0.56	6.53	12.2	286	15.6	0.61	199	7.2	4.6	0.71	98	209	118	139.7	4.2	102.6	25	0.3
0876	0	0	0	0	0	0	1	0	0	0	0	0	2	0	1	7.5	0	87	2.1	6.5	18.3	157	45	80	100	70	72	20	36.3	0.6	4.79	13.6	157	9.5	0.66	175	7.1	3.7	5.5	294	244	153	133.4	4.4	97.6	23	73.6
0877	1	0	0	0	0	0	0	0	0	0	0	0	1	0	0	365	0	61	1	25.6	19.7	166.9	55	73.3	100	60	72	20	36.7	0.89	15.81	11.1	172	23.1	1.1	157	5.8	3.2	0.48	54	60	34	139.1	4.3	108.3	18	101.6
0878	0	0	0	0	0	1	1	0	0	1	1	0	1	0	0	365	0	67	1.1	11.4			70	96	126	81	80	20	36.4	0.5	12.24	12.5	138	36.2	0.79	169	6	3.7	1.46	101	43	58	133.2	3.6	97.2	24	209.5
0879	0	1	0	0	0	1	1	0	1	0	0	0	1	1	1	365	0	66	3.2	7.4	22.9	155	55	93.3	120	80	88	28	37.7	0.61	39.9	10.2	341	22.2	0.74	149	6	3.2	2.62	97	160	173	139.6	3.9	100.9	28	107.3
0880	0	1	0	0	0	0	0	0	0	0	0	0	3	0	0	365	0	78	1.8	13.4	17.3	170	50	93.3	120	80	80	18	36.5	0.65	9.82	14.5	194	19	0.8	153	7.1	4.2	1.51	76	51	30	132.5	4.6	96	26	101.7
0881	0	0	0	0	0	0	1	0	0	0	0	0	1	0	0	365	0	74	1.2	8.5	30.7	145.4	65	93.3	120	80	120	20	36.9	0.78	6.2	9.8	193	15.3	0.68	150	6.6	3.6	0.4	55	29	18	133.4	3	103.7	18	117.2
0882	0	0	0	1	0	0	1	1	1	1	1	1	3	1	1	37.8	1	68	5.1	36.8				63.3	90	50	99	30	37.1	2.2	27.15	9.7	43	75.1	3.64	84	5.3	2.8	10.13	146	142	44	123.7	3.3	89.2	20	212
0883	0	1	0	0	0	0	1	0	0	0	0	0	1	0	0	32	0	66	1.6	6.5	23.1	147	50	100	140	80	74	20	36.2	0.59	14.89	11.8	167	23.8	0.75	163	6.4	3.6	1.68	103	25	40	138.6	3.8	100.1	27	165.7
0884	1	1	0	0	0	0	1	0	0	0	0	0	1	0	0	365	0	63	1.6	8.5	21.9	169.7	63	83.3	110	70	80	20	36.5	0.66	6.06	11.6	250	7.9	0.56	146	6.8	4.5	0.37	218	24	66	142.5	4.3	108.8	23	0.1
0885	0	0	0	0	0	0	0	0	0	0	0	0	1	0	1	11	0	27	1.1	3.6	25.1	173	75	73.3	100	60	72	18	36.3	0.69	10.33	13.7	339	14.5	0.71	182	7.7	4.9	6.72	93	387	344	139.3	4.3	103.8	23	2.9
0886	1	1	0	0	0	0	0	0	0	0	0	0	1	0	0	38	0	65	1.6	13.6	21.4	167.4	60	86.7	120	70	72	18	36.5	0.73	12.56	14	208	17.9	0.97	107	6	3.8	1.63	74	33	42	132.1	4.5	99.8	20	201.9
0887	0	0	0	0	0	0	0	0	1	0	0	0	1	0	0	365	0	59	0.9	4.5	23.2	167.4	65	93.3	120	80	78	20	37.2	0.59	9.78	14.6	254	18.8	0.75	211	7.5	4.3	3.13	98	96	65	136.4	3.8	103.5	23	11.3
0888	0	0	0	0	0	0	1	0	0	0	0	0	1	0	0	365	0	46	0.7	3.5				73.3	100	60	64	18	36.7	0.52	14.63	12.7	226	7.2	0.49	186	6.9	3.9	4.44	226	122	274	135.5	3.5	103.6	22	56.1
0889	1	1	0	0	0	0	0	0	0	0	0	0	1	0	0	365	0	71	1.7	7.4	37.8	178	119.9	93.3	120	80	90	20	36.5	1.11	12.57	13.8	162	24.1	1.29	166	7.3	4.2	2.8	196	81	30	140.4	3.6	107.8	18	5
0890	1	1	0	0	1	1	0	0	0	3	1	0	3	1	0	365	0	71	5.1	6.6	19.6	175	60	80	120	60	92	18	36.7	1.01	12.98	14.1	195	34.1	3.05	229	7	3	6.98	555	160	51	130.7	4.5	95.4	19	155.2
0891	0	0	1	0	0	0	1	0	0	0	0	1	2	1	0	35	0	82	2.2	17.5				97.3	124	84	102	16	36.3	1.05	14.54	9.7	364	25.2	1.05	173	6.2	3	0.29	115	46	82	135.7	4.1	99.4	25	143.7
0892	0	1	0	0	0	0	0	0	0	0	0	0	2	0	0	4.6	0	81	1.9	3.6	23.4	173	70	83.3	110	70	72	20	36.1	0.68	6.11	10.1	226	6.7	0.71	172	6	3.4	5.1	465	86	111	135.7	3.7	103.6	23	75.4
0893	0	0	0	0	0	1	1	0	0	0	0	0	1	0	0	365	0	54	0.9	10.4	19	170	55	79	103	67	63	18	36.2	0.64	4.21	12.8	224	9.7	0.53	115	7.1	4	0.76	118	78	135	139.5	4.2	105.8	24
0894	0	1	0	0	0	0	1	0	0	0	0	0	1	0	0	11.4	0	83	1.9	10.4	28.7	144.7	60	137	191	110	73	20	36.2	0.59	7.44	7.6	205	13	0.69	164	6	2.5	0.9	188	16	3	137.7	3.9	101.4	23	31.7
0895	0	0	0	0	0	0	0	0	0	0	0	0	1	0	0	365	0	66	1.1	10.5	24.4	173	73	106.7	160	80	60	20	36.5	0.78	8.28	15.8	274	17.3	0.77	173	7.3	4.1	1.74	185	873	894	138	5.3	99.6	24	2
0896	0	0	0	0	0	0	1	0	0	1	1	0	1	0	0	365	0	69	1.1	10.5	22.7	148.5	50	95.3	150	68	85	18	36.2	0.9	10.14	10.6	217	22	1.71	144	5.3	2.7	0.61	266	45	32	140.1	4.6	106.2	21	258.7
0897	0	0	0	0	0	1	1	0	0	0	0	1	1	0	0	18	0	82	1.3	13.5	32.4	147	70	83.3	110	70	60	20	36.3	0.92	7.07	12.6	226	9.6	0.98	93	6.1	3.6	1.51	51	124	61	137.5	3.8	105.5	22	7.3
0898	0	1	0	0	0	0	1	0	0	0	0	0	1	0	0	37	0	82	1.9	20.5	22.7	148.3	50	83.3	110	70	72	18	36.4	0.53	6.49	12.8	271	15	0.55	203	6.4	3.7	2.15	338	76	194	138.6	3.6	99.9	22	26.9
0899	0	0	0	0	0	0	0	0	0	0	0	0	1	0	0	9.5	0	58	0.9	8.5	21.5	167.2	60	80	100	70	76	16	36.5	0.77	10.78	12.9	227	11.5	0.8	163	5.8	3.4	2.79	167	424	209	135.3	3.1	100.6	20	6.8
0900	0	1	0	0	0	0	0	0	0	0	0	0	2	1	1	34	0	69	3.3	15.6	23.5	163.6	63	102	152	77	101	22	39.3	0.96	12.71	13.9	155	11.4	0.84	181	6.7	4.2	3.15	222	1257	401	135.3	4.9	96.6	20	79.1
0901	0	0	0	1	0	0	0	0	0	0	0	0	1	0	0	365	0	74	1.2	3.5	26.1	162	68.5	96.7	130	80	64	20	36.4	0.91	11.09	10.9	235	18.8	0.95	154	7.1	3.9	0.36	66	27	27	135.2	3.2	101.1	20	75.1
0902	0	0	0	0	0	1	0	0	0	0	0	0	1	0	0	17	0	87	1.4	9.4			54	96.7	130	80	90	20	37.2	0.92	11.48	11.8	288	9	0.69	124	6.3	3.5		273	205	66	133	4	99.3	18	6.9
0903	0	0	0	0	0	0	1	0	0	0	0	0	1	0	0	22	0	45	0.7	4.7			60	96.7	130	80	60	18	36.4	0.73	4.55	11.2	235	19.6	0.65	172	6.5	3.7	0.21	49	12	13	139.2	3.7	104.4	22	1.4
0904	0	0	0	0	0	0	0	1	1	1	1	0	3	0	1	52.8	1	52	1.5	51.8	23.4	141.9	47.1	63.3	90	50	79	20	36.2	1.14	23.65	8.5	116	28	1.87	93	5.6	2.4	4.93	265	121	35	136.8	4.7	104.4	16	299.8
0905	0	0	0	0	0	1	0	0	0	0	0	0	1	0	0	365	0	80	1.3	3.5	22.3	162.4	58.8	93.3	120	80	70	18	36.4	0.75	7.82	13.3	219	18.8	0.79	154	6.9	4	0.94	47	23	19	140.8	4.6	101.5	27	1.1
0906	0	1	0	0	0	0	0	0	0	0	0	0	2	0	0	6.4	0	67	1.7	5.4	22.7	162.5	60	93.3	120	80	60	18	36.3	0.93	18.2	16.3	220	11.3	0.74	196	7.5	4.5	8.22	136	201	210	138.5	4.6	98.8	22	68.4
0907	1	1	0	0	0	0	1	0	0	0	0	0	1	0	0	20.6	0	83	1.9	19.6	19.8	150.6	45	93.3	120	80	70	20	36.4	0.69	18.02	10.8	314	8.1	0.72	165	7.2	2.9	1.05	375	94	53	131.9	4.3	99.5	16	54.7
0908	1	0	0	0	0	0	1	0	0	0	0	0	2	1	1	258	0	84	2.9	44.5	20.4	140	40	68.3	105	50	92	24	37.5	0.53	13.26	12.2	219	20.7	0.71	160	5.7	3.1	0.42	91	26	31	144.8	3.5	112.4	20	294.2
0909	1	0	0	0	0	0	0	0	1	0	0	0	1	0	0	287.6	1	61	1	14.4	24.5	163	65	86.7	120	70	72	20	36.4	0.66	4.75	10.3	120	8.6	0.6	158	6.3	3.7	2.74	562	31	48	132.1	4.1	93.8	26	66.1
0910	0	1	0	0	0	0	0	0	0	1	1	0	2	0	0	9.8	0	77	1.8	8.8	33.3	164.8	90.5	93.3	120	80	70	20	36.4	0.79	13.7	10.7	397	14.3	1.34	171	5.5	2.7	12.27	231	128	60	139.5	5	101.4	25	106.3
0911	0	0	0	0	0	0	0	0	0	0	0	0	1	1	0	9.5	0	56	1.8	8.5	21.4	167.5	60	103.3	130	90	100	20	36.3	0.83	21.13	14.4	420	11.5	0.74	239	6.9	4.2	0.65	184	275	134	137.1	5.6	99.8	27	4.5
0912	0	0	0	0	0	0	0	1	1	0	0	0	2	0	0	21.7	1	77	1.2	20.7	21.3	172	63	96.7	130	80	88	20	36.4	0.45	18.11	11.5	257	10.1	0.4	138	6.1	3.1	6.67	276	39	34	129.7	4.2	91.7	27	42.7
0913	0	1	0	0	0	0	1	0	0	0	0	0	1	0	0	22	0	73	1.8	1.6				116.7	170	90	72	18	36.8	0.5	8.83	11.1	556	5.8	0.44	187	6.7	3.4	0.8	236	76	156	139.8	4	103.1	26	63.7
0914	0	0	0	0	0	0	1	0	0	0	0	0	1	0	0	19	0	48	0.8	17.4	25.7	165	70	73.3	108	56	88	20	36.6	0.56	8.25	12	284	7.7	0.73	157	7.5	4.4	2.79	172	563	721	138.2	4.4	101.7	22	5.1
0915	0	0	0	0	0	0	0	0	0	0	0	0	1	0	0	101	0	73	1.2	5.5	23.1	161.4	60.3	90	130	70	88	20	36	0.9	6.91	13	115	19.8	0.76	149	5.6	3.3	0.76	111	57	25	138.1	3.7	100.3	25	269.3
0916	0	1	0	0	0	0	0	0	1	1	1	0	1	0	0	365	0	78	1.8	11.6			65	83.3	110	70	110	20	36.4	0.68	8.41	11.5	118	26.7	1.21	124	5.2	2.9	1.15	105	63	49	138.2	3.8	105.3	23	179.8
0917	1	1	0	1	0	1	0	0	1	0	0	0	3	0	0	365	0	74	4.2	3.4	25.3	150	57	103.3	130	90	70	20	36.2	0.64	5.57	13	77	9.8	0.63	139	6.3	3.6	2.01	86	20	20	138.1	4.1	108.7	22
0918	1	0	0	0	0	0	0	1	1	0	0	0	1	0	0	27.9	1	77	1.2	26.9			55	113.3	160	90	82	20	36.5	0.7	6.9	11.6	294	10	0.58	181	7.5	4.3	0.45	244	150	180	136	4.7	95.3	26	6.1
0919	1	1	0	0	0	0	1	0	0	0	0	1	2	0	1	5.4	0	98	2.8	4.4	25.3	160.4	65	70	90	60	82	20	36.3	1.13	9.45	13.7	290	22.7	0.93	210	6.5	3.8	5.42	315	698	749	135.7	4	94.7	23	39
0920	0	0	0	0	0	0	1	0	0	3	1	0	3	0	0	10.4	0	77	1.2	9.4			50	60	80	50	82	20	37	0.39	19.65	9.9	148	25	1.19	137	5.5	3	3.11	195	157	60	141.4	3.9	106.2	15	32.1
0921	1	1	0	0	0	1	0	0	0	0	0	1	1	0	0	365	0	72	1.7	6.5	25.5	171.5	75	100	140	80	74	20	36.4	1.37	12.73	14	261	24.9	1.8	127	7	4.4	1.49	248	225	201	139.7	4.6	103.2	19	3.6
0922	0	1	1	0	0	0	1	0	0	0	0	1	2	0	0	51	0	93	2.1	34.6	20.5	145	43	96.7	130	80	70	20	36.1	0.93	20.19	9.4	385	37.8	1.01	89	5.9	2.9	0.46	72	13	9	135.4	2.9	94.3	27	150.5
0923	0	0	0	0	0	0	1	0	0	0	0	0	1	0	0	267	0	68	1.1	10.6	25.6	169.9	74	113.3	150	95	86	20	36.3	0.59	9.51	12.6	242	8.9	0.73	166	6.9	3.8	0.55	126	618	170	142.9	3.9	103	20	1.8
0924	0	1	0	0	0	0	1	0	0	0	0	0	2	0	0	13.5	0	75	1.8	12.5			55	96.7	130	80	76	20	36.5	0.68	23.65	14.2	247	20.8	1	81	5.7	3.1	1.34	77	43	43	142.3	4.3	109.8	16	178.9
0925	0	0	0	0	0	0	0	0	0	1	1	0	2	0	0	365	0	36	0.6	4.5	15.8	178	50	130	150	120	78	18	36.5	0.58	13.82	15.7	238	11.9	1.15	189	6.8	4.2	7.75	209	126	302	138.1	4.5	102.5	25	71.9
0926	0	0	0	0	0	0	0	0	0	0	0	0	2	0	0	133	0	79	1.3	3.4	27.2	142.9	55.6	83.3	110	70	76	20	36.5	1.12	24.37	11.8	254	19.2	0.96	101	6.5	3.5	2.82	287	172	128	138.2	4.7	102.9	24	84.8
0927	0	1	0	0	0	0	1	0	0	1	1	0	1	0	0	5.4	0	88	2	4.4	27.4	148	60	70	90	60	80	18	36	0.76	8.67	12.3	151	20.3	1.21	239	6.2	3.7	2.8	120	80	123	138.3	2.9	103.1	21	88.5
0928	0	0	0	0	1	0	0	0	0	0	0	0	1	1	0	365	0	81	2.2	7.5	29.4	165	80	86.7	120	70	82	22	36.1	1.08	11.03	10.9	422	8	0.66	116	7.1	3.4	0.62	78	26	19	131.8	4.2	95.3	23	124.2
0929	0	0	0	0	0	0	1	0	0	0	0	0	3	1	1	192	0	85	2.9	11.5	20.8	159.8	53	73.3	100	60	84	24	37.1	0.62	19.62	10.4	143	9.9	0.68	75	4.6	2.3	0.83	109	27	26	136.5	2.3	104.6	19	146
0930	0	1	0	0	0	0	1	0	0	1	1	0	1	0	0	214	0	87	2	4.4	32	153.1	75	103.3	130	90	70	20	36.3	0.66	6.52	11.3	154	20.4	1.09	209	6.1	4	0.31	131	15	6	144.6	3.6	104.5	28	6.9
0931	0	1	0	0	0	0	1	0	1	0	0	0	1	0	0	365	0	69	1.7	4.4	20.2	162	53	120	160	100	80	20	36.5	0.53	5.34	12.9	255	13.4	0.43	212	7.9	4.5	0.57	69	20	7	140.2	4.4	102.7	27	1.6
0932	0	0	0	1	0	1	1	0	0	0	0	0	3	1	1	365	0	54	4.9	11.7	18.6	168.6	53	80	100	70	94	22	36.6	0.78	11.67	11.1	63	21.1	0.83	119	5.8	2.9	1.33	92	941	461	147.3	3.7	112.9	24	112.4
0933	0	0	0	0	0	0	1	0	0	0	0	0	1	0	0	10.5	0	61	1	9.5	20.8	155.1	50	103.3	130	90	64	18	36.3	0.45	10.3	12.7	305	8.1	0.53	205	6.7	4.1	3.88	405	118	218	139.8	4.2	103.8	25	8.4
0934	0	1	0	0	0	0	0	0	0	0	0	0	1	0	0	365	0	82	1.9	10.5			60	96.7	130	80	72	18	36.5	0.52	10.66	11.6	324	25.1	0.56	180	6.6	3.4	1.37	224	50	116	138.5	3.4	95.9	29	61.1
0935	0	0	0	0	0	0	1	0	0	0	0	0	1	0	0	15.4	0	75	1.2	14.4	19.7	167	55	96.7	130	80	84	20	36	0.63	4.71	10	171	7.5	0.66	168	6.1	4.1	1.97	86	31	15	144.6	3.7	103	31	7.2
0936	0	0	0	0	0	0	1	0	0	0	0	0	1	1	1	365	0	71	2.7	8.7			50	73.3	100	60	98	20	36.4	0.51	10.3	12.2	184	6.4	0.43	182	6.1	3.7	5.7	211	130	192	137.2	3.5	102.4	22	95.1
0937	0	0	0	0	0	0	0	0	0	0	0	0	1	0	0	44	0	78	1.2	35.6	25.7	146.3	55	83.3	110	70	82	20	36.3	0.84	8.88	8.3	197	31.3	0.86	105	4.8	2.9	0.37	36	22	17	143.9	4.8	110.6	25	1.3
0938	1	0	0	1	0	1	1	0	1	0	0	0	2	0	0	365	0	77	1.2	5.6	21.3	168	60	93.3	120	80	90	20	36.6	0.88	12.49	11.2	111	36.9	0.99	142	7.9	3.5	0.92	186	38	19	132.6	4.5	96.6	25
0939	0	1	0	0	0	0	0	0	0	0	0	0	1	1	1	29	0	72	3.3	7.5	22.3	164.2	60	90	110	80	80	22	38.1	0.75	8.57	11.9	253	13	0.73	165	6.2	3.7	1.83	329	304	173	135.4	3.5	101.4	22	4.3
0940	0	0	0	0	0	0	1	0	0	0	0	0	1	0	0	16.4	0	55	0.9	15.4	22.6	163	60	80	120	60	64	20	37.7	0.65	11.44	12.4	246	15.5	0.85	220	7.7	4.8	2.8	195	558	379	141.1	3.7	99.8	26	2.8
0941	1	0	0	0	0	0	0	0	0	0	0	0	1	0	0	365	0	67	1.1	10.5	18.8	166.3	52	73.3	100	60	64	20	36.1	0.98	13.11	14.1	216	5.2	0.61	97	6.4	4	3.39	483	312	239	138	4.9	101.4	28	18.6
0942	1	0	0	0	0	1	1	0	0	0	0	0	1	0	0	365	0	78	1.2	8.5			50	73.3	100	60	60	18	36.3	0.51	8.05	10.5	216	13.1	0.64	168	6.4	3.7	0.34	94	18	12	139.8	4.4	101.2	29	2.3
0943	0	1	0	0	0	0	1	0	0	0	0	1	1	0	0	7.5	0	93	2.1	6.5	22	158.2	55	106.7	140	90	78	18	36.5	1.18	9.09	8.6	163	22.1	0.96	132	6.6	3.6	1.18	232	437	515	136	4.2	102.1	20	44.7
0944	0	1	0	0	0	0	0	0	1	0	0	0	1	0	1	63.2	1	62	2.2	42.6	28.9	150	65	95	125	80	82	24	36.2	0.95	4.69	13.8	201	9	0.65	162	6.6	3	1.83	373	155	79	130.8	4.4	93.7	28	55.5
0945	1	1	0	0	0	0	1	0	0	0	0	0	1	0	0	10.4	0	65	1.6	9.4	27.7	140.8	55	93.3	120	80	78	18	36.5	0.61	18.02	12.9	245	20.2	0.85	175	6.3	3.9	3.04	247	115	189	141.3	3.9	102.1	26	20
0946	0	1	0	0	0	0	0	0	0	0	0	0	2	0	0	365	0	75	1.8	20.5	25	172.2	74	110	150	90	72	18	36	0.9	12.7	14.8	134	21.7	1.27	116	6.6	4.1	8.78	265	303	322	137.9	3.7	100.2	23	131.6
0947	1	1	0	0	0	0	1	0	1	0	0	0	3	0	0	264.9	1	68	4.1	14.6	20.3	145.5	43	93.3	120	80	68	20	36	0.7	4.34	10.3	58	23.3	0.68	136	7.6	4.6	2.71	59	377	160	140.6	3.5	98.2	28	0.3
0948	0	0	0	0	0	1	0	0	0	0	0	1	3	0	0	8.6	0	78	3.7	7.6	26.7	152.5	62	76.7	110	60	60	20	36.3	1.73	10.12	11.2	125	30.2	2.34	103	6.4	3.8	4.84	154	254	201	138	4.2	102	22	48.3
0949	0	0	0	0	0	0	0	0	0	3	1	0	3	0	0	14.4	0	68	3.5	13.4	22.9	159	58	83.3	110	70	66	20	36.3	0.81	9.46	13.8	33	58.1	3.14	88	5.6	3.5	1.59	120	117	286	131.1	3.2	96.8	21	204.4
0950	0	1	0	0	0	0	0	0	0	1	1	1	3	1	1	365	0	68	5.7	7.5			50	96.7	130	80	75	22	36.6	1.35	19.47	13.8	174	30.7	2.3	122	5.3	3.1	7.65	305	49	65	140	2.9	104.3	21	162.3
0951	0	0	0	0	0	0	0	0	0	0	0	0	1	0	0	365	0	79	1.3	7.5			58	86.7	120	70	60	20	36.5	0.68	9.68	11	147	25.2	0.76	141	6.2	3.7	1.12	643	85	106	135	4.2	97.1	30	110.4
0952	0	0	0	0	0	0	0	0	1	0	0	0	1	0	0	365	0	75	1.2	37.7				80.7	116	63	72	20	36.5	0.54	6.72	13	196	9.6	0.79	167	6.2	3.8	1.85	207	83	156	139.7	4.1	104	23	67.8
0953	0	0	0	0	0	0	0	0	0	0	0	0	1	0	0	49	0	82	1.3	9.8	23.1	174	70	96.7	130	80	76	20	36.3	0.94	5.46	16.1	125	16.7	0.86	183	6.6	4.3	1.27	131	33	20	139	3.8	101.9	26	28.4
0954	1	1	0	0	0	0	1	0	0	0	0	0	1	0	0	359	0	81	1.9	3.4	23.7	165.5	65	106.7	140	90	72	18	36.2	0.8	4.12	11.3	148	18.2	0.69	135	7.4	4.1	0.2	80	17	11	133.9	3.8	98.7	23	46.5
0955	0	0	1	0	0	0	1	0	0	0	0	0	1	0	0	365	0	80	1.3	21.4	23.6	138.2	45	83.3	110	70	60	20	36.5	0.4	7.07	4.8	228	60.1	0.49	78	4.3	2.7	0.23	66	10	5	141.2	4.1	107.8	22	4.7
0956	0	0	0	0	0	1	1	0	0	0	0	0	1	0	0	10.5	0	62	1	9.5	21.1	156.9	52	96.7	130	80	64	20	36.4	0.51	9.95	13.2	189	7.2	0.67	192	7.1	4.7	4.53	208	114	52	142.8	3.8	104.8	24	28.1
0957	0	0	0	0	0	0	1	0	0	0	0	0	1	0	0	365	0	84	1.3	8.4	20.3	178.8	65	60	80	50	68	20	36.9	0.59	11.2	11	170	17.7	0.55	150	6.5	3.8	0.84	65	25	11	136.9	3.7	104.2	20	0.6
0958	0	0	0	0	0	0	1	0	0	0	0	0	1	0	0	187	0	57	0.9	8.4			59	83.3	110	70	64	18	36.4	0.63	4.1	13	230	7.5	0.65	235	6.9	4.3	6.18	137	139	154	138.3	4.3	99.6	26	2.5
0959	1	0	0	0	0	0	1	0	0	2	1	0	3	0	1	365	0	22	1	7.6	24.1	151	55	73.3	100	60	72	20	36.4	0.37	14.53	13.6	185	23.5	0.8	154	6.1	3.2	6.02	251	87	314	131.6	3.1	94.3	21	305.6
0960	0	0	0	0	0	0	0	0	0	0	0	0	1	0	0	365	0	86	1.4	2.6	27.2	158	68	93.7	131	75	82	20	36.6	1.01	8.66	10.7	166	6.4	0.73	90	6.7	2.9	3.26	225	29	24	136.8	3.1	103.6	20	91.1
0961	0	0	0	0	0	0	0	0	0	3	1	0	3	1	1	365	0	59	4.9	20.5				79.7	103	68	104	27	36.7	0.57	15.17	11.7	26	26.1	1.97	94	5.4	3.1	5.89	233	572	211	131.7	4	92	13	143.4
0962	0	0	0	0	0	1	0	0	0	0	0	0	1	1	0	28.6	0	88	2.3	27.6	22	165	60	93.3	120	80	84	22	36.4	0.84	11.95	14.4	148	15.3	1.15	128	6.8	3.9	1.9	99	65	51	140.6	4.3	105.8	19	117.4
0963	1	1	0	0	0	0	1	0	0	0	0	0	2	0	0	70	0	75	1.8	27.5				86.7	120	70	88	20	37.5	0.39	12.42	12.1	220	13.6	0.41	167	6.2	3.8	1.93	139	1407	821	140.1	3	103	24	14.8
0964	0	0	0	0	0	0	0	0	0	1	1	0	3	1	0	365	0	77	4.6	7.5	22.9	162	60	93.3	120	80	96	20	36.4	0.67	29.97	12.1	52	23.3	1.06	87	5.5	3.3	7.15	282	179	48	133.7	3.4	96.7	23	131.3
0965	1	0	0	1	0	0	0	0	0	2	1	0	3	0	1	365	0	56	4	8.5	21.5	167	60	80	100	70	60	18	36.4	0.99	4.72	14.8	50	40.2	2.44	66	5.8	3.1		148	55	43	128.7	4.3	89.5	26	12.6
0966	0	0	0	0	0	0	1	0	1	0	0	0	1	0	0	132.2	1	83	1.3	6.4	25.1	141.2	50	103.3	130	90	72	16	36.3	0.58	9.36	12	239	14.4	0.66	181	6.4	3.9	1.03	86	25	18	140.2	3.6	103	24	29.1
0967	1	1	0	0	0	1	1	0	0	0	0	0	1	0	0	24	0	58	1.5	4.5	20.4	156.6	50	80	100	70	70	20	36.7	0.69	14.09	12.7	217	13.2	0.76	186	7.3	4.7	1.51	53	15	18	134.5	3.7	96.9	24	0.5
0968	0	0	0	0	0	1	0	0	0	0	0	0	1	0	0	50	0	39	0.6	22.5	22.5	163.3	60	93.3	120	80	54	18	36.4	0.72	4.58	11.4	261	10.8	0.79	173	6.4	3.8	16.47	812	89	129	135.6	4.3	97.7	26	4.1
0969	1	0	0	0	0	1	0	0	0	2	1	1	3	1	1	65	0	59	4.9	14.6				73.3	100	60	108	28	36.5	1.75	18.51	10.8	24	88.4	4.25	95	4.5	3.3	35	184	604	557	136.4	4.4	99.4	15	145.7
0970	0	0	0	0	0	0	0	0	0	0	0	0	1	0	0	4.7	0	60	1	3.7	25.9	167.1	72.3	83.3	110	70	88	20	36.5	0.8	22.75	14.6	172	12.2	0.92	159	6.9	4.2	0.79	83	39	23	135.8	5.1	98	26	65.8
0971	0	1	0	0	0	1	0	0	0	0	0	0	1	0	0	227	0	77	1.8	3.5				86.7	120	70	68	20	37	0.77	7.98	12	157	9.9	0.67	142	6.1	3.1	0.99	92	22	20	137.8	3.6	102	25	92.6
0972	0	0	0	0	0	0	1	0	0	2	1	0	2	1	0	31.5	0	80	2.2	30.5			71	86.7	120	70	110	21	36.8	0.46	15.24	9.9	204	30.9	0.93	305	4.8	2.3	6.01	1155	1043	489	133	4.7	104.9	16	51
0973	0	1	0	0	0	0	1	0	0	0	0	0	1	0	0	50	0	65	1.6	5.6	26.7	150	60	93.3	140	70	67	20	36.3	0.73	5.84	11.5	109	12.2	0.85	131	5.8	3	0.94	96	28	115	138.5	4.1	108.3	21	101.5
0974	0	0	0	0	0	1	0	0	0	0	0	0	1	0	1	365	0	54	1.5	3.5	21.5	174	65	68.7	98	54	88	24	36.4	0.78	8.85	13.7	140	14.1	0.8	122	6.7	3.9	4.92	222	245	149	136.8	4.4	101.8	24	81.1
0975	0	1	0	0	0	0	1	0	0	0	0	0	2	0	0	365	0	80	1.9	12.6	15.8	165	43	104.7	150	82	72	20	36.7	0.58	12.51	11.6	160	8.5	0.55	116	6.2	3.4	0.61	87	29	24	134.9	3	100.7	21	133.1
0976	0	0	0	0	0	0	0	0	1	0	0	0	1	0	0	365	0	70	1.1	4.4	25	166	69	90	110	80	72	18	36.3	0.6	5.95	15.3	192	12.3	0.82	131	7.8	4.6	0.77	109	22	15	141.9	4.4	101.2	32	0.8
0977	0	0	0	0	0	0	0	0	0	1	1	0	1	1	0	109	0	62	1.9	8.5	31	150.2	70	86.7	120	70	96	18	36.9	0.58	10.23	14.5	148	10.6	0.94	151	5.9	3.6	11.36	212	162	88	136.9	3.3	100.8	21	26.4
0978	0	0	0	0	0	0	1	0	0	0	0	0	1	0	0	365	0	74	1.2	13.4	24	164.5	65	100	140	80	72	20	36.2	0.62	9.43	10.7	159	15.7	0.67	104	6.2	3.8	2.3	65	174	174	140.1	3.6	107.4	22	77.9
0979	0	0	0	0	0	0	0	0	0	0	0	0	1	0	0	2.7	0	45	0.7	1.7			65	85	125	65	60	24	36.2	0.65	6.49	12.5	200	4.9	0.73	110	5.8	3.4	1.26	81	50	48	136.1	3.8	100.6	27	5.6
0980	0	0	0	0	0	0	0	0	1	0	0	0	2	0	0	259.6	1	83	1.3	17.5	24.6	142.6	50	86.7	120	70	72	18	36.4	0.55	3.03	12.5	140	10.9	0.71	149	6.4	3.8	3.37	243	87	27	139	4.5	100.6	22	47.8
0981	0	1	0	0	0	0	1	0	0	1	1	0	2	1	1	46.7	0	83	3.5	45.7	27.9	141.7	56.1	70	90	60	112	24	36.3	0.33	5.31	11.1	148	30.5	0.58	43	4.1	1.9	3.62	60	24	18	137.7	3.2	99.6	24	141.3
0982	0	0	0	0	0	0	1	0	0	0	0	0	1	0	0	7.5	0	52	0.8	6.5	23.9	162.6	63.1	100	140	80	78	19	36.3	0.62	5.04	11.3	319	12.6	0.51	135	6.2	4.1	0.2	52	22	21	143.1	4	107.8	26
0983	0	0	0	0	0	1	1	0	0	0	0	0	2	0	0	17	0	82	1.3	3.5	18.5	156	45	90	110	80	66	18	36.4	0.57	3.85	9.6	206	15	0.68	85	5.6	3.7	0.45	52	30	15	143.1	3.8	113.1	19	0.5
0984	0	1	0	0	1	0	1	0	0	1	1	0	2	1	1	365	0	94	3.7	8.9	17.5	169	50	93.3	120	80	104	28	36.8	0.68	21.62	13.3	232	20.6	1.03	174	7.5	4.1	6.48	307	228	154	136.1	4	92.4	27	106.7
0985	1	1	0	0	0	0	0	0	0	2	1	0	3	0	0	26	0	75	1.8	10.8	26.6	177	83.2	103.3	150	80	73	20	36.5	0.63	27.44	10.7	227	34.8	1.78	87	5.6	2.8	1.44	102	41	37	136.3	4	105.2	17	225.8
0986	0	0	0	0	0	0	1	0	0	0	0	0	1	1	1	365	0	74	2.8	7.7	25.8	150	58	70	90	60	96	20	37.7	0.46	12.9	12.7	249	21	0.69	126	6.4	3.6	2.67	281	252	154	134.6	3.3	96.9	26	167.6
0987	0	0	0	0	1	1	0	0	0	0	0	0	1	0	0	365	0	66	1.1	7.5	18.4	163	49	83.3	110	70	74	20	36.2	0.82	9.42	14.2	221	11.4	0.77	184	7.4	4	1.05	114	15	16	137.7	4.2	103.6	22	68.1
0988	0	0	0	0	0	0	0	0	0	0	0	0	2	1	1	365	0	70	2.7	5.4	23.5	169.2	67.4	53.3	80	40	92	20	36.3	0.85	24.65	12.9	233	16.9	0.98	144	8.5	4.4	10.15	315	113	155	135.5	4.2	96.5	27	103.1
0989	0	1	0	0	1	0	0	0	0	0	0	0	2	1	0	12	0	82	2.8	6.6	19.7	167.3	55	106.7	140	90	90	20	38.2	0.66	12.57	13.2	202	23.7	0.77	136	6.4	3.9	2.84	282	676	378	135.3	3.3	99.8	28	26
0990	0	0	0	0	0	1	1	0	0	0	0	0	1	0	0	4.4	0	72	1.2	3.4	20.2	168	57	100	140	80	78	18	36.4	0.63	6.03	10.4	251	8.1	0.48	205	6.5	3.6	1.07	527	64	90	136.2	4.1	103.1	22	26.2
0991	1	1	0	0	0	0	1	0	0	0	0	0	1	0	0	365	0	72	1.7	11.4	21.7	173.1	65	76.7	110	60	78	18	36.2	0.81	10.41	11.2	138	19.6	0.66	210	6.7	3.8	8.57	428	113	118	132.8	3.9	95.2	25	92.4
0992	1	1	0	0	0	0	0	0	0	0	0	1	1	0	0	205	0	80	1.9	3.4	22	165	60	96.7	130	80	72	20	36.5	1.23	7.9	13.7	176	21.5	1.55	148	7.2	4.2	0.49	153	41	45	133.1	4.6	95.7	22	5.9
0993	0	0	0	0	0	0	1	0	0	0	0	0	2	1	1	8.4	0	90	3	7.4			55	90	130	70	60	22	36.7	0.51	17.63	14.6	263	21.7	0.73	122	6.4	3.7	2.1	81	30	16	130.6	4.3	93.8	23	239.6
0994	0	0	0	0	0	0	1	0	0	0	0	0	1	0	0	365	0	57	0.9	5.4	23.6	160.8	61	93.3	140	70	56	20	36.8	0.56	13.51	12.8	295	16.3	0.67	157	7.1	4.5	3.94	276	833	689	138	4.4	101.3	22	93.9
0995	1	0	0	0	0	1	0	0	0	0	0	0	1	0	0	365	0	54	0.9	5.4	21.3	151.5	49	110	150	90	90	20	36.6	0.73	9.99	15	205	11.3	0.8	108	6.6	4.1	7.3	243	171	218	135.6	4.2	101.6	22	66.7
0996	0	0	0	0	0	1	1	0	0	1	1	0	2	0	1	365	0	97	2.2	6.7	20.2	154	48	73.3	100	60	90	20	36.6	0.74	19.5	12.5	135	25.5	1.47	122	5.3	3	8.01	377	134	68	135.4	3.3	96.6	24	175.6
0997	0	0	0	0	0	0	1	0	0	1	1	0	2	0	0	365	0	79	1.3	9.5			50	100	140	80	72	18	36.4	0.47	5.77	9.6	145	12.8	0.73	115	6	3.5	5.34	336	106	108	138.9	3.5	102.9	22	61.2
0998	1	1	0	0	0	1	0	0	0	0	0	0	2	0	0	365	0	81	1.9	10.4	25.6	160.6	66	86.7	120	70	80	20	36.5	0.88	2.05	11.3	102	12.4	1.05	119	6.9	4.4	1.86	153	287	91	141.8	4.1	102	27	3
0999	0	1	0	0	0	0	0	0	0	0	0	0	1	0	0	365	0	67	1.7	7.7	20.7	177	65	96.7	130	80	68	20	36.8	0.67	6.26	13.8	323	8.7	0.72	167	6.4	4.2	5.81	206	812	534	138.8	3.9	105.4	22	2.8
1000	0	0	0	0	0	0	0	0	0	2	1	0	3	1	1	29.4	0	82	2.9	28.4	15.4	157	38	83.3	110	70	109	23	36.5	0.47	27.05	8.8	187	17.3	1.06	67	7.2	2.3	2.16	653	35	15	128.8	3.1	94	18	226
1001	0	0	0	0	0	1	0	0	0	0	0	0	2	0	0	8.6	0	85	1.4	7.6	26	158	65	93.3	120	80	88	18	36.4	1.07	13.15	14.1	349	14.2	1.08	169	6.9	3.9	3.78	274	472	207	138.4	4	101.1	22	9.4
1002	0	0	0	0	0	1	0	0	0	0	0	0	1	0	0	20	0	63	1	7.4	20.8	178.2	65.9	93.3	120	80	72	16	36.2	0.74	4.9	15.6	171	6.3	0.66	172	7.6	4.2	2.31	157	134	299	138	4.2	102.8	22	20.1
1003	0	1	0	0	0	0	1	0	0	1	1	0	2	1	0	195	0	82	2.8	6.7	14.8	160	38	103.3	150	80	104	20	38.8	0.49	26.96	9.1	299	16.3	0.87	80	5.1	2.9	6.18	388	119	135	134.2	3.1	94.3	27	131.5
1004	1	1	0	0	0	0	1	0	0	0	0	0	1	0	0	50	0	73	1.8	6.7	23.5	146.8	50.7	86.7	120	70	58	18	36.3	0.58	9.09	13.2	194	12.7	0.55	148	6.5	3.9	5.24	319	145	194	140.9	4.1	106.9	21	49
1005	0	0	0	0	0	1	0	0	0	0	0	0	2	0	0	198	0	47	0.8	4.5			60	83.3	110	70	70	18	36.6	0.82	13.5	9.3	503	6.6	0.65	150	6.2	3.4	6.31	585	86	57	126.8	4.1	93.3	22	109.8
1006	0	0	0	0	0	1	0	0	1	0	0	0	1	0	1	365	0	93	2.1	1.4	22.2	164.4	60	80	100	70	64	20	36	1.02	4.49	15.3	442	19.5	0.74	119	7.3	3.9	1.02	84	17	10	134.4	5.1	96.2	22	102.7
1007	1	0	0	0	0	0	1	0	0	0	0	1	2	1	1	6.6	0	79	2.8	5.6	24.7	156	60	73.3	100	60	90	22	37.3	1.04	16.1	11.3	149	14.7	0.92	229	6.2	3.6	3.51	141	389	217	140.2	3.4	105	16	46.7
1008	0	1	0	0	0	0	1	0	0	0	0	0	2	0	0	22	0	86	2	5.4	22.4	149	49.7	103.3	150	80	77	18	36.2	0.47	3.77	11	196	6.6	0.53	169	5.9	3.6	1.11	139	23	11	139.1	4.2	104.7	27	18.8
1009	1	1	0	0	0	1	0	0	1	0	0	1	2	0	0	49	1	86	2	14.4	24.8	149	55	93.3	120	80	78	20	36.3	1.2	14.97	11.9	367	19.3	1.29	161	6.9	3.7	1.4	263	28	29	131.6	4.9	97.1	22	146.8
1010	0	0	0	0	0	0	1	0	0	0	0	0	1	0	0	18	0	36	0.6	3.4	27.2	166	75	83.3	110	70	52	20	36.2	0.67	8.66	14.2	232	9.7	0.64	179	7.4	4.6	2.66	138	177	111	139.7	4.1	97.9	29	2.4
1011	0	0	0	0	0	0	1	0	0	0	0	0	3	0	0	365	0	46	3.2	14.6	21.4	167.4	60	98.7	134	81	76	16	36.3	0.4	2.08	12	21	7.5	0.55	87	6.4	3.5	5.7	90	82	36	140.4	4	104.7	23
1012	0	1	0	0	0	0	1	0	0	0	0	0	1	0	0	238	0	73	1.8	16.4	25.6	146.5	55	98.3	135	80	56	18	36.2	0.65	12.82	10.6	224	9.2	0.59	100	5.9	2.9	0.94	215	53	54	128.7	3.7	91.4	28	127.4
1013	1	1	0	0	0	0	1	0	0	0	0	0	1	0	0	23	0	67	1.7	3.7	17.6	160	45	113.3	140	100	74	18	36.7	0.62	7.95	11	306	8.9	0.72	164	6.5	3.6	5.52	495	383	224	138.6	4.1	103.7	24	17.7
1014	1	1	0	0	0	1	1	0	0	0	0	0	2	0	0	19.4	0	80	1.9	18.4	20.1	137.4	38	106.7	140	90	78	18	36.9	0.57	14.14	11.7	173	16	0.57	153	7.2	3.7	0.81	107	34	21	135.4	3.9	99.7	23	147
1015	0	0	0	0	0	0	0	0	0	0	0	0	1	0	1	365	0	65	1.7	12.5	23.9	159	60.5	80	100	70	72	20	36.3	0.66	4.45	14.5	124	8.9	0.73	147	6.3	4	6.58	296	150	151	140.3	3.5	103.1	22	18.7
1016	0	0	0	0	0	1	0	0	0	0	0	1	2	0	0	11.5	0	92	1.5	10.5	17.6	168.4	50	86.7	120	70	72	20	36.3	1.23	5.18	9.8	183	19.6	1.27	160	5.5	3.2	28.33	264	31	33	131.9	3.6	98	23	16.1
1017	0	0	0	0	0	0	1	0	0	1	1	0	1	0	0	365	0	80	1.3	6.4	23.6	155	56.7	90	110	80	84	18	36.6	0.36	9.84	11.6	236	21.8	0.62	193	5.6	3.6	0.75	98	45	40	132.8	3.7	96.3	23	122.9
1018	0	0	0	0	0	0	0	0	0	0	0	0	1	0	0	7.5	0	59	0.9	6.5	18	178	57	83.3	110	70	64	18	36.4	0.75	6.6	11.4	390	6	0.69	131	5.6	3.4	0.78	198	27	44	142.2	3.7	104.4	27	1.8
1019	0	0	0	0	0	0	0	0	0	0	0	0	1	1	0	365	0	61	1.9	9.5			63	93.3	120	80	92	20	36.6	0.94	10.76	15.6	145	14.3	0.83	213	6.8	4.6	2.98	187	349	169	140.5	4.4	100.8	25	0.9
1020	0	0	0	0	0	0	0	0	0	0	0	0	2	0	0	365	0	65	1	13.5	22.2	172.3	66	93.3	140	70	68	18	37.6	0.67	12.62	14.2	122	24.3	0.79	120	6	4.3	9.36	89	235	304	135.8	3.9	97.5	27	74.9
1021	1	1	0	0	0	0	0	0	1	0	0	0	1	0	0	365	0	70	1.7	5.6	24.6	162.4	65	96.7	130	80	72	20	36.6	0.75	5.6	10.9	127	22.9	0.91	114	4.9	3.2	3.8	199	91	382	137.2	3.5	105.3	20	147.3
1022	0	0	0	0	0	0	0	0	0	0	0	0	1	0	0	12	0	71	1.1	5.5	24.5	169.1	70	93.3	120	80	78	18	36.5	0.77	9.04	13.5	126	10.6	0.87	121	6.2	3.2	1.71	161	25	31	134.6	3.5	101.3	22	133.9
1023	0	0	0	0	0	1	0	0	0	2	1	0	2	0	1	365	0	45	1.4	8.6	19.1	165	52	80	100	70	64	20	36.7	0.53	16.86	9.4	291	14.2	1.08	170	5.1	2.9	9.56	354	40	18	129.9	5	98.3	20	197.5
1024	0	0	0	0	0	0	1	0	0	0	0	0	3	0	0	365	0	58	3.3	13.5			40	83.3	110	70	88	20	38.2	0.54	9.9	11.9	84	17.3	0.51	127	5.9	3.6	0.84	115	58	95	138.7	3.1	101.5	26	201.5
1025	0	0	0	0	0	1	0	0	0	0	0	0	1	0	0	41	0	78	1.2	22.6	21.2	165	57.6	93.3	120	80	64	18	36.3	0.92	6.3	12.5	135	19.4	0.82	160	6	3.8	0.88	130	190	185	139.8	4.1	105.1	26	0.7
1026	0	0	0	0	0	0	1	0	0	0	0	0	2	0	0	365	0	83	1.3	6.4				86.7	120	70	78	18	36.5	0.7	15.93	12.1	191	14	0.74	197	6.1	3.9	6.69	399	132	152	134.2	3.3	96.1	24	69.1
1027	0	0	0	0	0	0	0	0	0	0	0	0	1	0	0	365	0	58	0.9	6.5	19	162.3	50	73.3	100	60	76	16	36.4	1.09	6.86	11.9	223	16.3	1.43	147	6.8	3.9	0.54	77	52	69	137.2	3.8	100.5	25	0.4
1028	0	1	0	0	0	1	0	0	1	0	0	0	2	0	0	87.2	1	78	1.8	8.5	16.9	172.1	50	103.3	130	90	72	20	36.6	0.83	13.79	12.2	159	14.5	0.86	117	6.9	4.3	2.99	317	149	87	131.6	4.2	91.7	22	37.7
1029	0	0	0	0	0	0	0	0	1	1	1	0	2	0	1	103	1	84	2	9.5			52	76.7	110	60	66	24	36.7	0.88	9.22	9.3	229	32.3	1.37	104	7.3	3.8	15.62	199	68	44	137.5	4.4	105.8	20	24.9
1030	0	0	0	1	0	1	0	0	1	2	1	0	3	1	1	73.3	1	46	4.7	10.5				100	140	80	120	22	36.6	0.5	18.7	8.2	54	35	1.12	48	6.2	1.8	11.21	104	46	30	118.6	5.7	88.1	16	18
1031	1	1	0	1	0	0	1	0	0	0	0	0	1	1	1	47	0	69	3.3	12.6	22	165	60	90	130	70	130	22	38.7	0.65	18.8	13.4	184	11	0.64	165	7	4.2	4.71	142	89	156	130.9	4	92.3	22	199.6
1032	0	0	0	0	0	0	1	0	0	0	0	0	1	0	0	365	0	77	1.2	25.4	21	169	60	90	130	70	80	20	36.3	0.47	11.23	12.2	235	9.5	0.4	132	7	3.8	0.47	79	31	30	133.4	3.7	98.2	23	37.7
1033	0	0	0	1	0	0	0	0	0	0	0	0	1	0	0	5.5	0	70	1.1	4.5	26.7	181.6	88.2	110	150	90	60	18	36.5	0.84	5.72	13.8	192	10.9	1.01	142	6.8	4	0.87	82	27	24	139.3	4.3	103.1	27	2.1
1034	1	0	0	0	0	0	0	0	0	3	1	0	3	0	0	365	0	84	3.8	7.5			50	93.3	120	80	80	20	36.5	0.6	6.1	12.7	61	26.1	2.93	73	6.3	3.6	4.41	130	118	135	128.4	4	91.5	20	47.9
1035	0	0	0	0	0	0	0	0	0	1	1	0	1	0	1	10.5	0	74	1.8	9.5	22.5	173.7	68	70	90	60	64	24	36.4	0.51	7.33	13.3	135	22.3	0.84	105	6.6	4	1.08	69	118	184	137	4.1	102.8	25	142.5
1036	0	0	0	0	0	0	0	0	0	1	1	0	2	1	1	365	0	79	2.8	20.5			60	86.7	120	70	92	22	39.1	1.15	10.17	14.4	111	20.4	1.74	82	5.6	3.1	1.08	70	55	42	136.5	3.7	101.5	25	135.6
1037	1	1	0	0	0	0	0	0	0	0	0	0	1	0	0	5.6	0	73	1.8	4.6	22	172	65	126.7	160	110	52	16	36.4	0.59	11.03	12.5	111	10.3	0.77	143	4.8	2.8	5.96	353	63	40	143.5	3.1	108.3	30	77.9
1038	1	0	0	0	0	0	1	0	0	0	0	0	1	0	0	10.4	0	79	1.3	9.4	22.4	166.4	62	93.3	120	80	84	20	36.4	0.55	4.85	11.6	232	18.1	0.59	181	6.5	3.9	0.61	120	79	300	141.3	3.7	105.5	24	17.4
1039	0	0	0	0	0	0	1	0	0	0	0	0	1	0	0	365	0	78	1.2	4.4	21.4	167.3	60	93.3	120	80	70	20	36.4	0.57	8.5	11.5	253	11	0.71	163	7.4	4.7	0.42	78	13	10	141.1	4.4	105	28
1040	0	1	0	0	0	0	1	0	0	0	0	0	1	0	0	365	0	64	1.6	20.4	19.5	160	50	96.7	130	80	68	20	36.4	0.41	11.08	13	353	11.7	0.59	134	7.4	4.4	1.88	971	323	252	139.4	4.4	102.6	25	6.2
1041	0	1	0	0	0	0	1	0	0	0	0	0	2	0	0	6.5	0	85	2	5.5	24	158	60	83.3	130	60	70	16	37.5	0.64	19.19	10.3	243	14.1	0.78	167	5.9	3.7	4.48	645	185	175	138.1	3.6	103.2	20	33.7
1042	0	0	0	0	0	0	1	0	0	0	0	0	1	0	0	365	0	66	1.1	6.4	29.1	155	70	93.3	120	80	60	20	36	0.61	4.32	10.8	219	8.8	0.59	186	5.9	3.8	4.75	322	117	101	139.6	4.1	103.2	24	6.1
1043	1	1	0	0	0	0	1	0	0	0	0	0	2	1	0	365	0	78	2.8	13.4	25.6	153	60	76.7	110	60	70	22	36.6	0.43	15	12.2	306	7.9	0.47	177	7.7	4.5	3.18	237	61	125	138	4	98.6	21	28.8
1044	0	1	0	0	0	0	1	0	0	0	0	0	1	0	0	154	0	74	1.8	5.5	23.4	138.7	45	90	130	70	72	20	36.3	0.46	9.62	13.8	158	18.3	0.64	207	7.4	4.5	2.03	223	736	372	138.6	4.4	98.3	26	10.7
1045	0	0	0	1	0	0	0	0	0	0	0	0	3	0	0	365	0	72	3.6	4.6	22	165	60	93.3	120	80	68	20	37.9	0.68	4.7	13.2	62	5.3	0.69	145	6.2	3.9	3.78	127	132	118	138.9	3.9	104.6	25	6.7
1046	0	1	1	0	0	0	1	0	0	0	0	0	1	0	0	22	0	85	2	7.7	23.9	158.6	60	93.3	120	80	84	20	36.3	0.8	11.04	12	134	19.8	0.89	52	5	2.9	4.97	157	159	84	140.5	3.5	109.2	19	42.3
1047	0	1	0	0	1	0	1	0	1	0	0	0	1	0	0	190.8	1	74	1.8	15.7	21.3	150	48	123.3	170	100	64	18	36.2	0.71	8.12	12.6	273	24.9	0.82	175	7	4.2	0.84	57	20	22	135.5	3.9	98.9	24	1.8
1048	0	1	0	0	0	0	1	0	0	0	0	0	3	0	0	11.4	0	86	4.4	10.4	24.6	165	67	86.7	120	70	78	20	36.8	0.42	4.46	10	38	16.9	0.57	152	4.4	2.6	4.49	613	198	113	138.6	3.6	98.7	24	69.4
1049	0	1	0	0	0	0	1	0	1	0	0	0	1	0	0	249.3	1	57	1.5	7.4	24.3	149	54	93.3	120	80	72	18	36.5	0.49	5.94	12.7	174	6.5	0.53	150	6.1	3.5	0.26	67	14	12	137	4.6	97.4	29	76
1050	1	0	0	0	0	1	0	0	0	1	1	0	1	0	0	11.5	0	58	0.9	10.5	22.4	163.8	60	76.7	110	60	76	20	36.3	0.45	14.98	12.9	227	14.8	0.77	99	6	3.9	1.13	363	176	164	140.4	3.9	102.2	24	100.4
1051	0	0	0	0	0	0	0	0	0	1	1	1	3	1	1	89	0	74	5.2	28.6	26.6	155.8	64.5	96.7	130	80	124	24	36.4	1.23	13.42	14.7	59	30.9	2.43	115	5.9	3.3	5.59	148	583	337	130	3.9	95.7	12	172.2
1052	0	0	0	0	0	0	0	0	0	1	1	0	2	0	0	28.5	0	61	1	27.5	21.3	165	58	93.3	120	80	88	18	36.1	0.51	13.02	11.7	278	12.1	0.78	207	6.7	3.5	16.6	214	60	46	134.4	4.3	95.6	28	20.1
1053	0	0	0	0	0	0	1	0	0	0	0	0	1	0	1	24	0	65	1.7	3.5	25.2	158	63	100	120	90	76	22	36	0.61	4.89	12.6	173	13.7	0.54	127	6.4	4.1	0.58	74	19	21	142.2	4	105	26
1054	1	1	0	0	0	1	1	0	0	0	0	0	1	0	0	365	0	75	1.8	7.5	22.2	150	50	100	140	80	80	18	36.2	0.62	6.37	11	375	10.5	0.58	166	5.7	3	2.96	317	50	39	139.5	3.3	104.8	22	129.2
1055	0	0	0	0	0	0	1	0	0	0	0	0	1	0	0	19	0	50	0.8	3.5	21.2	156.5	52	90	130	70	60	20	36.8	0.53	12.34	13	250	14.7	0.68	158	7	4.3	1.54	67	95	165	137.3	4	100	26	13.2
1056	0	0	0	0	0	0	0	0	0	0	0	0	1	0	0	365	0	79	1.3	3.5	20.1	158.9	50.8	116.7	150	100	72	20	36.4	0.67	4.94	13.2	203	8.2	0.83	180	7.1	4.3	0.46	100	39	19	138.9	4.5	103.1	26	11.6
1057	1	0	0	0	0	0	0	0	1	3	1	0	2	0	1	54.4	1	75	4.3	8.5			65	73.3	100	60	86	20	37.9	0.56	16.68	11.6	129	56.1	2.03	109	6.8	2.7	2.56	237	138	63	131.6	4.2	93.4	17	354.1
1058	0	1	0	0	0	0	1	0	1	0	0	0	1	1	0	365	0	74	2.7	12.4	24.5	156.5	60	83.3	110	70	76	24	36.5	0.52	10.61	11.1	261	15.3	0.43	195	6.9	3.9	1.74	225	451	169	138	4	99.9	24	55.3
1059	0	1	0	0	0	0	1	0	0	2	1	1	3	0	0	8.6	0	88	4.4	7.6			58	96.7	130	80	60	18	36.4	1.15	16.41	9.5	63	56.8	2.43	114	4.7	2.5	0.62	329	108	91	133.4	3.8	101.6	13	172.6
1060	0	0	0	0	1	0	0	0	0	2	1	0	3	1	1	20	0	70	2.7	3.6			50	80	100	70	100	22	36.7	0.65	18.81	12.6	157	28	1.66	54	6.2	3.7	7.02	374	97	124	140.2	4.6	104.5	19	121.7
1061	1	1	0	0	0	1	0	0	0	0	0	0	1	1	0	8.7	0	86	2.9	7.7			70	91.7	115	80	97	22	36.7	0.96	9.57	11.5	275	27.2	0.9	117	6	3	0.44	156	42	86	136	4.2	101.9	21	106.4
1062	1	1	0	1	0	1	0	0	0	1	1	0	3	0	0	20	0	59	4	7.6	32	171.9	94.7	86.7	120	70	78	20	36.3	0.56	2.43	9.4	52	10.8	0.93	83	6.8	3.4	1.01	93	28	12	136.4	4.4	102.9	21	0.6
1063	0	0	0	0	0	1	1	0	0	0	0	0	1	0	0	365	0	90	1.4	8.6	22.1	155	53	96.7	130	80	60	20	36.7	0.44	6.91	10.8	208	8.6	0.56	161	6	3.6	0.85	82	16	10	138.8	4.4	105	22	64.3
1064	0	1	0	0	0	0	1	0	0	0	0	0	1	0	0	183	0	87	2	3.4			65	100	140	80	84	18	36.2	0.43	11.96	10.4	315	10	0.42	187	7	4	0.39	179	76	16	140.6	3.7	106.1	24	24.2
1065	1	1	0	0	0	0	1	0	0	0	0	0	2	0	0	5.4	0	83	1.9	4.4	20.2	141.3	40.3	93.3	120	80	76	20	36.4	0.55	5.43	11.6	206	8.5	0.5	145	5.9	3.6	5.55	324	127	124	137.4	3.4	102.8	22	95.8
1066	0	1	0	0	0	0	1	0	0	0	0	1	1	0	0	122	0	87	2	9.7	25.6	137	48	90	130	70	80	20	36.6	1.4	8.68	9.4	450	31.3	1.4	141	6.3	3.7	0.75	80	23	17	133.2	4.8	98.7	21	110.4
1067	0	1	0	0	0	1	1	0	0	0	0	0	1	0	0	3.4	0	84	1.9	2.4	21.3	174.8	65	100	140	80	56	16	36.2	0.86	4.54	9.7	183	21.4	0.98	233	6.9	3.9	0.48	110	21	10	142.3	4.4	105.5	24	0.9
1068	0	1	0	0	0	0	1	0	0	0	0	0	3	1	1	21.6	0	83	5.9	20.6	19.7	170.3	57	93.3	140	70	98	24	36.3	0.61	3.73	9.8	56	13	0.62	144	5.6	2.4	0.45	146	200	114	141.3	3.1	106.6	25	118.6
1069	0	0	0	0	0	0	1	0	0	0	0	0	1	0	0	16	0	80	1.3	5.4			53	73.3	100	60	68	20	36.4	0.57	10.04	11	160	12.8	0.83	90	6.8	3.8	2.17	391	167	141	141.5	4	104.4	24	6.1
1070	1	0	0	0	0	0	0	0	0	0	0	0	1	1	0	341	0	54	1.8	4.5	25.1	174.3	76.3	100	120	90	100	16	38.6	0.61	13.29	12.3	259	6.4	0.69	129	7	4.4	1.33	217	309	293	136.7	4	99.1	24	19.3
1071	0	0	0	0	0	0	1	0	0	0	0	0	2	0	0	365	0	87	1.4	10.7	24.8	162	65	106.7	140	90	72	20	36	0.52	12.08	8.3	505	24.8	0.52	189	6.3	2.9	1.05	372	117	61	142.1	4.2	109.3	20	26.9
1072	0	0	0	0	0	0	0	0	0	0	0	0	1	0	0	365	0	52	0.8	2.4			50	96.7	130	80	84	20	36.9	0.77	11.23	12	242	8.3	0.63	116	6.2	4.2	1.05	104	168	64	131.3	3.9	92.7	29	1.1
1073	1	0	0	0	0	1	1	0	0	0	0	0	1	0	0	365	0	58	0.9	15.5	22.8	165	62	83.3	110	70	80	20	36.4	0.66	3.84	11.9	249	12.3	0.47	145	7.5	4	0.26	62	19	14	139.1	4.6	100.7	29	6
1074	0	0	0	0	0	0	1	0	0	0	0	0	1	0	0	4.6	0	78	1.2	3.6				113.3	160	90	80	18	36.4	0.4	4.42	11.9	292	8.4	0.44	208	6.9	4.3	0.67	94	13	5	142.3	3.5	104.7	25	0.6
1075	0	1	0	0	0	0	1	0	0	1	1	0	1	0	0	8.5	0	80	1.9	7.5	18.3	155	44	93.3	120	80	64	18	36.2	0.39	4.82	13	293	6.8	0.67	196	6.9	4	0.5	60	23	28	140.7	3.3	96.4	30	12
1076	0	0	1	0	0	0	0	0	0	1	1	0	3	0	0	7.5	0	85	3.8	6.5	21.5	166.9	59.8	96.7	130	80	72	16	36.4	0.41	9.57	13.4	78	13	0.7	79	6.5	3.7	5.21	157	195	123	141.2	3.7	104.3	20	97.2
1077	1	1	0	0	0	0	1	0	0	0	0	0	1	0	0	7.6	0	68	1.7	6.6	27.3	160.1	70	100	140	80	60	20	36.4	0.77	7.63	12	260	9.9	0.88	117	7	4.2	1.29	212	139	108	140.6	4.3	106.2	22	1
1078	0	0	0	0	0	0	1	0	0	0	0	0	1	1	1	12.7	0	67	2.6	11.7	24.1	163	64	80	100	70	92	20	37.1	0.6	10.96	13.6	208	15.9	0.67	217	7.7	4.7	3.93	144	1565	740	138	3.9	98.8	23	9
1079	0	1	0	0	0	0	0	0	0	0	0	0	1	0	0	365	0	67	1.7	3.5	24.7	146.6	53	81.7	105	70	66	16	36.4	0.73	5.76	12.8	188	22.5	0.84	151	6.2	4.3	0.3	71	22	17	141.5	4	102	26	1.1
1080	1	1	0	0	0	1	0	0	0	0	0	0	2	0	0	20	0	68	1.7	4.7			57	96.7	130	80	72	16	36.3	0.74	2.77	11.9	104	13.8	1.03	88	5.5	3.8	32.61	232	52	117	134.4	4.3	98.8	23	100.9
1081	1	1	0	0	0	0	1	0	0	0	0	0	1	0	0	365	0	80	1.9	7.6	24.5	154.6	58.5	93.3	120	80	84	18	36.3	0.62	8.48	11.5	247	15	0.75	175	7.8	4.3	0.63	114	272	89	139.9	4.7	99.2	29	1.4
1082	0	0	1	0	0	0	0	0	0	1	1	0	2	0	0	365	0	80	1.3	16.5			72	83.3	110	70	82	20	36.8	0.95	10.41	16.3	133	22.8	1.58	124	6.5	4	7.85	107	68	43	136.8	4.7	98.9	23	7.6
1083	0	0	0	0	0	1	0	0	0	0	0	0	1	0	0	41	0	53	0.8	27.5			73	96.7	130	80	60	16	36.3	0.6	11.3	14.5	217	12.6	0.71	256	7.9	4.5	3.71	592	419	269	141.5	3.8	102.5	26	12.7
1084	0	0	0	0	0	0	0	0	0	0	0	0	1	0	0	13	0	39	0.6	3.6	23.1	147	50	110	150	90	76	20	36.2	0.82	8.58	14.8	169	8.2	0.78	180	6.3	4.5	7.26	204	349	481	138.8	4	102.2	25	4
1085	0	0	0	1	0	0	0	0	1	2	1	0	2	0	1	365	0	63	1.7	25.5	20.9	150.2	47.1	80	100	70	84	20	36.1	0.82	9.88	10.2	168	29.6	1.94	174	7.2	2.9	15.89	175	123	54	129.7	4.1	90.8	24	32.9
1086	0	0	0	1	0	0	0	0	0	0	0	0	3	0	1	185	0	58	4	10.5			45	73.3	100	60	58	16	36.3	0.92	4.9	9.7	82	7.5	1.27	98	6.9	3.3	2.06	82	35	9	143.4	3.9	115.8	15	1.3
1087	0	1	0	0	0	0	1	0	0	1	1	0	1	0	0	6.4	0	86	2	5.4			45	93.3	120	80	78	20	36.1	0.72	9.49	10.8	234	21.7	1.23	77	6.6	3.6	0.72	95	140	46	144.5	3.7	113.5	21	4.6
1088	0	1	0	0	0	0	0	0	0	0	0	0	2	0	0	365	0	77	1.8	7.4	21	164.1	56.6	93.3	120	80	90	20	36.5	0.95	16.62	12.5	268	26.3	1.41	224	6.5	4.1	0.79	79	82	60	141.2	4.8	108.1	20	1.7
1089	0	0	0	0	0	0	0	0	0	0	0	0	2	0	0	8.6	0	66	1.1	7.6	20.9	160.9	54	110	150	90	68	20	36.2	0.73	3.38	18.6	117	16.9	0.81	245	6.7	4	6.99	454	117	157	136.9	4.2	99.4	24	13.4
1090	0	1	0	0	0	1	0	0	0	1	1	0	3	0	0	24.5	0	61	4	23.5	23.9	144.7	50	96.7	130	80	120	20	38	0.92	6.22	12.2	98	101.9	1.74	127	6.8	3.1	1	231	26	32	158.1	3.9	120.6	25	74.9
1091	0	0	0	0	0	0	0	0	0	0	0	0	1	0	0	365	0	58	0.9	14.5	22.7	178	72	106.7	140	90	64	20	36.5	1.02	13.96	13.3	114	9.6	0.8	164	6	3.9	0.68	102	13	10	133.2	3.6	95.7	23	54.4
1092	0	1	0	0	0	0	1	0	1	0	0	0	2	0	0	365	0	79	1.9	8.7	22.3	152.6	52	83.3	110	70	72	16	36.3	0.62	3.91	12.4	216	11.2	0.65	214	6.7	4.2	6.97	155	244	280	140	4.2	103.3	24	2
1093	0	1	0	0	0	0	1	0	0	1	1	0	1	0	0	14	0	66	1.6	6.5	21.6	144.4	45	93.3	120	80	78	20	36.7	0.81	8.07	10.1	266	26.1	1.51	152	6.4	3.2	0.25	48	55	13	142.3	5.9	110.1	20	12
1094	0	0	0	0	0	1	0	0	0	0	0	0	1	0	0	4.5	0	38	0.6	3.5			61	103.3	130	90	88	20	36.5	0.74	5.08	15	199	5.8	0.98	170	7.7	4.6	0.39	53	18	21	142.1	4	101.4	29
1095	1	0	0	0	0	0	0	0	0	0	0	0	1	0	0	153	0	53	0.8	2.7			70	96.7	130	80	68	20	36.7	0.73	8.58	11.1	314	8.2	0.82	183	7.5	4.1	3.18	1148	98	57	134.9	3.9	93.6	24	64.5
1096	0	1	0	0	0	0	0	0	0	0	0	0	1	0	0	186	0	69	1.7	12.6	22.7	160	58	103.3	130	90	78	20	36.7	0.74	19.15	17.2	166	14.2	0.89	189	6.9	3.9	3.46	78	25	23	133.6	4.3	90.4	25	266
1097	0	0	0	0	0	0	0	0	0	0	0	0	1	0	0	17	0	57	0.9	3.5			60	103.3	130	90	80	20	36.4	0.71	9.99	12.4	282	9.7	0.74	162	8.1	3.7	0.82	137	103	51	140.6	4.2	104	24	15.7
1098	0	1	1	0	0	0	1	0	0	2	1	0	1	0	0	245	0	90	2	6.5	22.4	163.6	60	83.3	118	66	82	21	36.5	0.47	7.34	12.5	141	24.5	1.05	97	5.9	2.9	4.93	656	72	58	139.6	3.3	100.4	21	253
1099	0	0	0	0	0	1	1	0	0	0	0	0	1	0	1	19.5	0	36	1.2	18.5				73.3	100	60	78	20	36.5	0.72	23.06	14.4	246	12.1	0.54	151	7.1	4.3	1.03	63	31	28	137	3.9	100.3	23	30.5
1100	0	0	0	0	0	0	1	0	0	0	0	0	1	0	0	33.5	0	83	1.3	32.5	22.6	163	60	93.3	120	80	88	20	36.5	0.75	7.89	9.9	146	23.9	0.69	100	4.9	2.7	0.79	50	41	11	137.3	4	100.2	26	2.6
1101	0	1	0	0	0	0	0	0	0	0	0	0	2	0	0	7.7	0	78	1.8	6.7			67	96.7	130	80	80	20	36.6	0.68	13.86	10.9	226	15.3	0.59	72	5.9	2.4	7.51	491	130	53	132.1	3.9	96.7	22	119.7
1102	1	1	0	0	0	0	1	0	0	0	0	0	1	0	0	7.4	0	60	1.6	6.4	24	180.4	78	73.3	100	60	70	20	36.7	0.61	14.25	12.2	234	18.1	0.78	105	6.8	3.9	0.5	113	31	78	136.4	4.4	101	21	2
1103	0	0	0	0	0	1	1	0	1	0	0	0	1	0	0	365	0	65	1	12.5	27.6	150	62	93.3	120	80	84	20	37	0.82	10.22	12	277	17.8	1	189	7.5	3.7	0.43	191	219	100	138.5	4.2	103.9	28	11.1
1104	0	0	0	0	0	1	0	0	0	0	0	0	1	0	0	365	0	85	1.4	4.5	31.1	150	70	73.3	100	60	62	20	36.5	0.97	11.34	13.1	251	13.5	0.7	119	7.8	4	4.17	253	121	155	140.1	4.7	103.9	21	11.1
1105	0	0	0	0	0	0	0	0	0	0	0	0	1	0	0	365	0	40	0.6	3.5	21.8	163	58	96.7	130	80	84	18	36.1	0.78	12.07	11.9	326	15.7	0.95	150	6	3.7	1.69	49	19	14	142.6	4.3	104.3	25
1106	0	0	0	0	0	1	1	0	0	0	0	0	1	0	0	20	0	81	1.3	5.6	19.5	152.1	45.1	83.3	110	70	68	20	36.4	0.5	8.43	13.8	189	16.8	0.54	205	7.2	4.4	2.51	126	564	261	139.6	4.2	100.9	26	3.2
1107	0	0	1	0	0	0	0	0	0	0	0	0	1	1	0	365	0	56	1.8	6.5	21.8	170	63	81.3	110	67	104	20	37.4	0.97	16.14	13	235	19.2	1.02	129	7	4.4	1.83	107	391	334	137	4.6	101	23	2.2
1108	0	0	0	0	0	0	0	0	0	0	0	0	2	0	0	117	0	86	1.4	7.6	27.1	149.2	60.4	96.7	130	80	72	20	36.6	0.59	14.07	9.8	350	10.9	0.75	128	6.3	2.6	19.76	1513	246	229	138.1	4	101.3	25	101.7
1109	0	0	0	0	0	0	1	0	0	0	0	0	1	0	0	365	0	62	1	3.5				93.3	120	80	64	20	36.6	0.57	12.22	12	274	11.5	0.53	191	7.4	4.4	0.62	86	202	87	137.3	3.7	97	28	0.2
1110	0	0	0	0	0	1	0	0	0	0	0	0	1	0	0	365	0	69	1.1	1.7	24	145.5	50.8	100	140	80	60	20	36.4	1.07	5.1	13.6	222	10.2	0.98	187	6.7	3.9	0.82	162	60	27	140.5	5	101.8	25	6.8
1111	0	0	0	0	0	0	1	0	0	0	0	0	1	0	0	16.5	0	61	1	15.5	22.7	151.5	52	76.7	110	60	74	20	36.3	0.56	19.68	13	218	9.5	0.66	211	6.8	3.9	1.61	134	34	101	140.1	4.1	105	18	104.5
1112	0	0	0	0	0	0	0	0	0	0	0	0	1	0	0	365	0	68	1.1	9.4	22.2	150	50	93.3	120	80	64	16	36.5	0.74	6.5	14	141	7.6	0.85	209	6.3	3.8	3.13	179	95	207	139	3.8	101.9	28	43.3
1113	0	0	0	0	0	0	1	0	0	0	0	0	1	0	0	10	0	38	0.6	4.6	18	158	45	103.3	130	90	67	22	36.4	0.62	8.67	13.4	275	11.1	0.78	242	7.3	4.4	2.54	320	95	252	142.1	4.4	101.6	21	17.7
1114	0	1	0	0	0	0	0	0	0	0	0	0	2	0	0	205	0	76	1.8	3.4	21.8	168.8	62	96.7	130	80	78	20	36.3	0.83	14.11	12.5	243	15	0.77	166	6.9	4.1	1.93	109	73	134	140.4	4.2	100.9	26	130.9
1115	0	0	0	0	0	0	0	0	0	0	0	0	1	1	0	14	0	62	1.9	13	22	165	60	120	160	100	68	22	36.8	0.76	15.37	14.2	210	10.7	0.68	124	6.2	3	4.45	168	117	104	133.1	4	97.4	22	114.4
1116	0	0	0	0	0	1	0	0	0	0	0	0	2	0	0	14.5	0	84	1.3	13.5				86.7	120	70	80	18	37.3	0.81	17.33	13.5	176	13.8	0.86	170	6.4	3.7	1.66	148	47	69	136.8	3.6	99.9	25	139.3
1117	0	1	0	0	1	0	0	0	0	0	0	0	1	0	0	365	0	79	1.9	4.4	21	176	65	103.3	150	80	72	20	36.2	0.92	11.79	12.2	166	11.1	0.66	109	6.2	3.5	1.9	435	94	163	137.7	3.7	102.2	21	104
1118	0	0	0	0	0	0	1	0	0	0	0	0	1	0	1	7	0	33	1.2	2.5	23	158.8	58	77.3	100	66	70	20	36.5	0.4	10.05	10.6	386	5.7	0.45	302	6.6	3.9	3.62	599	467	455	141.5	4.8	104.7	24	11.4
1119	0	0	0	0	0	0	0	0	0	0	0	0	1	0	1	46	0	44	1.4	3.5	21.6	166.7	60	80	100	70	70	20	36.7	0.78	4.81	14.1	192	10.8	0.91	201	6.6	4.3	3.04	328	115	256	139.2	4.5	101.1	26	1.3
1120	0	0	0	0	0	0	1	0	1	1	1	0	1	0	0	217.8	1	84	1.3	19.7	18.8	147.2	40.7	103.3	130	90	88	20	36.5	0.49	4.86	11.7	203	14.5	0.81	204	6.7	3.8	0.57	54	41	30	139.6	2.7	95.3	28	7.2
1121	0	0	0	0	0	0	0	0	0	0	0	0	1	0	0	9.4	0	71	1.1	8.4	24.1	182.2	80	113.3	140	100	84	20	36.4	1.1	6.5	13.4	189	16.3	0.95	146	7.1	4	3.07	167	452	203	134	4.5	95.4	23	60.9
1122	1	1	0	0	0	0	0	0	0	0	0	0	1	0	0	12.6	0	68	1.7	11.6			58	96.7	130	80	72	20	36.3	0.82	4.06	12.8	210	8.7	0.74	122	6.9	4.1	1	237	28	56	141.7	4.4	104.1	24	20.9
1123	1	0	0	0	0	0	0	0	0	0	0	0	1	0	1	4.7	0	71	1.8	3.7	25	172.4	74.2	80	100	70	80	18	36.5	0.94	8.28	13.7	161	10.1	0.94	133	7.1	4.5	1.94	176	374	473	137.5	4.1	101.1	24	14.9
1124	0	0	0	0	0	1	0	0	0	0	0	0	1	0	0	12	0	46	0.7	4.5	20.2	165	55	96.7	130	80	68	20	36.4	0.97	20.44	13.5	234	11.8	0.88	124	7.4	3.7	1.08	177	41	90	136.6	4	97.8	26	29.5
1125	0	0	0	0	0	0	1	0	0	0	0	1	1	0	0	35	0	78	1.2	11.4			45	96.7	130	80	78	20	36.3	1.1	6.68	10.2	221	14	0.8	161	6	3.4	0.24	70	13	11	142.3	3.8	110.2	19	37.5
1126	0	0	0	0	0	0	1	0	0	1	1	0	3	1	0	15	0	84	4.7	7.4	21.5	152.6	50	93.3	120	80	116	20	36.4	0.63	15.1	11.4	95	20.9	1.03	117	6.4	3.3	2.84	283	597	413	140.4	3.9	100.3	26	107.1
1127	0	0	0	0	0	0	0	0	0	0	0	0	1	0	0	56	0	71	1.1	8.5	25.2	161.7	66	81.7	115	65	72	20	36.3	0.67	4.46	10.9	209	15.1	0.67	81	6.5	3.1	0.41	110	70	23	142.4	4.5	105	28	29
1128	0	0	0	0	0	0	0	0	0	0	0	0	2	0	0	4.6	0	84	1.3	3.6	24.2	170	70	83.3	110	70	80	20	36.5	0.64	26.23	14.5	197	16.4	0.65	132	6.7	3.5	4.19	492	535	424	138.7	4.4	100.7	21	74.4
1129	0	0	0	0	0	0	1	0	0	0	0	0	1	0	0	365	0	83	1.3	4.4	24.6	181.3	81	90	130	70	74	20	36.4	0.45	10.33	12.5	294	10.4	0.51	183	6.7	3.5	1.6	260	460	338	139.9	5.3	101.6	25	2.2
1130	0	1	0	0	0	1	1	0	0	0	0	1	2	0	1	17	0	93	2.7	3.5				73.3	100	60	64	16	36.2	0.89	3.83	12.6	200	28.1	0.96	183	6.7	3.9	0.71	54	25	12	140.1	4	99.6	27	37.8
1131	0	0	0	0	0	0	0	0	0	0	0	0	1	0	0	25	0	72	1.2	15.4	22.2	150	50	90	110	80	60	20	36.2	0.73	7.99	15	430	20	0.79	203	7.4	4.4	10.42	234	26	53	135.1	4.9	96.2	25	1.9
1132	0	0	0	0	0	1	0	0	0	0	0	0	1	0	0	365	0	70	1.1	6.4	20.9	162.4	55	100	140	80	62	18	36.4	0.76	8.48	12.9	192	21.2	0.86	174	7	3.9	1.47	153	128	57	139.1	4.7	102.1	25	11.4
1133	0	1	0	0	0	0	0	0	0	0	0	0	2	0	0	30.6	0	75	1.8	29.6	23.8	167.7	67	90	110	80	68	20	36.2	0.83	7.37	11.7	313	7.9	0.76	145	5.8	3.3	7.84	348	112	57	136.9	3.2	96	28	30.9
1134	0	0	0	0	0	0	1	0	0	0	0	0	1	0	0	54	0	64	1	4.5	23.8	177.5	75	96.7	130	80	76	18	36.3	0.57	6.19	14.1	265	9.8	0.68	358	7.6	4.6	0.42	71	30	23	140.2	4.8	100.6	29	8.8
1135	0	0	0	0	0	1	0	0	0	0	0	0	1	0	0	365	0	61	1	5.6	23	165.4	63	93.3	120	80	80	18	36.6	0.82	7.21	12.6	199	11.8	0.82	110	10.1	3.5	1.92	217	149	203	130.3	4.2	95.3	25	41.5
1136	0	0	0	0	0	0	1	0	0	0	0	0	1	0	0	22	0	67	1.1	11.4	21.9	165.5	60	70	90	60	89	17	36.4	0.57	7.97	12.9	363	12.5	0.84	224	7	4.5	1.07	53	20	17	141.8	4.2	104.9	24	0.4
1137	0	0	0	0	0	0	0	0	0	0	0	0	1	0	0	4.5	0	93	1.5	3.5	20.3	140.3	40	103.3	150	80	62	18	36.5	0.83	5.24	10.2	180	11.7	0.83	118	7	3.6	0.61	239	61	40	132.4	4.1	97.4	22	41.6
1138	0	0	0	0	0	0	0	0	0	0	0	0	1	0	0	365	0	85	1.4	7.4	22.7	160	58	100	140	80	70	20	36.6	1.05	10.82	13	162	17.7	1.36	173	6.7	4.3	4.38	173	280	136	134.3	4.3	97.1	18	32.2
1139	0	1	0	0	0	0	0	0	0	3	1	1	3	0	0	365	0	65	4.1	40.6	18.4	160	47	76.7	110	60	86	18	36.5	1.38	13.25	12.9	87	108.2	5.11	111	4.9	2.5	19.68	181	90	89	125.1	4.3	87.7	15	195.6
1140	0	0	0	0	0	0	0	0	0	0	0	0	3	1	1	365	0	61	5	4.5	20.4	150	46	70	90	60	100	18	36.3	0.54	11.31	11.7	97	6	0.55	118	6	3.2	4.68	155	168	86	135.3	3.6	98.8	24	85.6
1141	0	0	0	0	0	0	1	0	0	0	0	0	1	0	0	283	0	65	1	2.5	21.5	163	57	83.3	110	70	80	20	36.5	0.59	7.74	11.9	382	12.5	0.57	173	6.7	3.7	2.25	474	123	201	142.6	3.5	104.2	21	69.4
1142	0	0	0	0	0	0	0	0	0	0	0	0	3	0	0	365	0	74	3.6	6.5			70	90	110	80	68	18	36.2	0.65	7.69	11.9	73	8.1	0.83	62	6.7	3.7	4.12	210	522	175	139.4	4	98.3	22	21.5
1143	0	0	0	0	0	0	0	0	1	0	0	0	2	0	0	365	0	94	1.5	5.4	23.5	153	55	96.7	130	80	68	20	36.4	0.79	5.97	11.8	270	13	0.87	249	6.5	3.9	26.79	850	90	81	135.2	4.5	97.8	27	14.6
1144	1	1	0	0	0	1	1	0	0	0	0	0	1	0	0	19	0	76	1.8	5.4	24.7	159.4	62.7	83.3	110	70	68	16	36.6	0.52	11.58	11.7	174	11.6	0.71	134	6.6	3.5	3.11	172	65	55	128.8	2.8	84.3	30	71.7
1145	0	1	0	0	0	0	0	0	0	1	1	0	1	0	0	12.5	0	66	1.6	11.5	34.6	152	80	83.3	110	70	92	20	36.6	0.5	9.45	13.8	272	12.4	0.79	266	6	4.2	1.09	90	221	149	139.2	4.1	99.8	27	1
1146	0	0	0	0	0	0	0	0	0	0	0	0	2	0	0	365	0	58	0.9	8.4	23.5	146	50	101.7	135	85	62	20	36.4	0.63	12.03	16.6	228	12.3	0.85	168	7	4.4	6.13	361	235	372	134.5	4	94.3	21	57.7
1147	1	0	0	0	0	0	1	0	0	0	0	0	1	0	0	13.5	0	39	0.6	12.5	20.8	161	54	90	110	80	65	20	36.8	0.59	6.62	12.3	205	8	0.57	164	7.4	4.6	0.88	239	71	143	137.4	3.8	99.3	23	5.5
1148	0	0	0	0	0	0	0	0	0	0	0	0	1	0	0	365	0	54	0.9	14.5			57	100	140	80	80	18	36.5	0.84	8.03	12.8	226	7.7	0.74	200	6.7	4.1	0.44	53	16	10	142.7	4.5	107.3	22	2.4
1149	0	0	0	0	0	0	1	0	0	0	0	0	1	0	0	365	0	70	1.1	5.4	25.2	158	62.9	93.3	140	70	78	20	36.7	0.46	7.73	12.2	249	9.4	0.66	194	7	4.2	2.02	88	58	78	140.7	5.7	101.7	26	16.4
1150	0	0	0	0	0	1	0	0	0	0	0	0	2	1	0	13.4	0	61	1.9	12.4	26.3	170	76	76.7	110	60	108	20	37.2	0.92	16.53	14.1	371	11.4	0.97	114	7.5	4.1	8.08	557	134	187	135.1	5	94.2	24	150
1151	1	1	0	0	0	0	1	0	0	0	0	0	1	0	0	365	0	74	1.8	13.7	24.2	163.9	65	83.3	130	60	67	20	36.4	0.5	9.34	10.5	196	17	0.62	122	5	3.1	0.52	70	14	21	134.6	5.5	99.3	24	18.3
1152	0	0	0	0	0	0	1	0	0	0	0	0	1	0	0	365	0	71	1.1	13.5	21.6	159.6	55	96.7	130	80	80	20	36.5	0.64	5.36	13.3	242	10.5	0.7	160	6.9	4	0.42	245	76	256	138.9	4	99.3	25	24
1153	0	0	0	0	0	0	0	0	0	0	0	0	1	1	1	46	0	21	1.9	12.5	28.1	176	87	103.3	150	80	90	24	37.2	0.55	10.67	14.4	231	11.2	0.73	173	8.2	4.9	1.29	117	69	290	137.8	4.5	95.8	23	10.9
1154	0	0	0	0	0	0	1	0	0	0	0	1	2	0	0	365	0	77	1.2	9.5	22.9	155	55	85	129	63	72	20	37.3	0.95	23.92	11.3	189	20.8	1.04	58	6	3.3	4.03	213	260	208	137.4	3.6	99	23	96.3
1155	0	0	0	0	0	0	1	0	0	0	0	0	1	0	0	365	0	65	1	23.4	27.4	153.9	65	100	140	80	88	20	37.4	0.49	10.45	14.7	186	11.1	0.68	243	7.3	4.2	5.06	178	522	596	138.1	4	95.3	24	123.2
1156	0	0	0	0	0	0	0	0	0	0	0	0	1	0	0	5.6	0	81	1.3	4.6	20.4	156.4	50	83.3	110	70	70	18	36.5	0.52	6.61	12.4	253	15.8	0.69	182	7.1	3.6	2.06	178	78	110	141.6	4.2	103.3	26	9.7
1157	0	0	0	0	0	1	0	0	0	0	0	0	2	0	0	365	0	61	1	6.4	21.7	150.6	49.3	76.7	110	60	87	20	36.4	0.82	14.75	14	217	10.8	0.97	147	5.8	3.7	5.59	204	157	146	140.4	4.4	102.6	28	41.9
1158	0	1	0	0	0	0	0	0	1	0	0	0	3	0	0	365	0	61	4	3.4	16.4	160	42	100	140	80	86	20	36.5	0.96	3.87	13.6	91	14	0.73	157	6.6	4.1	0.45	128	41	32	141.9	3.6	102.3	24	0.5
1159	1	0	0	0	0	0	0	0	1	0	0	0	3	0	0	365	0	80	3.7	16.6	24.2	166.4	67	86.7	120	70	66	18	36.2	0.96	17.61	9.8	55	29.2	1.2	102	7	3.6	5.8	325	112	83	134	3.9	97.3	20	115.7
1160	0	1	0	0	0	1	0	0	0	1	1	0	3	1	0	365	0	64	5	21.4	21.5	170	62	113.7	145	98	91	20	36.7	0.9	3.62	15	91	32.8	1.45	102	6.8	4.3	7.17	113	275	280	137.6	4.1	99	19	67.7
1161	0	0	0	0	0	1	0	0	0	0	0	0	1	0	0	365	0	55	0.9	7.6	23.9	153	56	83.3	110	70	64	16	36.4	0.9	15.21	15.7	226	11.9	0.97	176	6.9	3.8	2.3	144	278	258	137.8	3.6	101.8	22	9.5
1162	0	1	0	0	0	1	1	0	0	0	0	0	3	0	1	365	0	71	4.8	4.5			65	73.3	100	60	80	20	36.2	0.89	3.29	10.4	82	14.7	0.91	148	6.5	3.4	0.36	131	21	21	143	4.1	106.2	26	2.7
1163	1	1	0	0	0	0	0	0	0	0	0	0	1	1	1	365	0	69	3.3	5.6	20.4	161	53	73.3	100	60	76	20	38.3	0.75	23.18	9.5	160	11.2	0.77	160	6.5	4.1	1.29	161	119	69	135.9	3.9	96.7	20	16.9
1164	1	1	0	0	0	1	0	0	0	1	1	0	1	1	0	365	0	65	2.5	12.5	29.7	148	65	110	150	90	97	20	36.4	0.89	17.12	12.3	464	57.5	1.76	166	8	3.4	0.52	160	15	16	128	6.2	84	3	175.6
1165	1	0	0	0	0	0	0	0	0	0	0	0	1	1	1	365	0	64	2.6	7.5	21	180.1	68	73.3	100	60	137	20	37.9	0.8	11.09	12.9	168	17.2	1.18	214	6.8	3.8	1.7	116	232	97	138.5	4.5	97.9	28	29.5
1166	0	1	0	0	0	0	0	0	0	0	0	0	3	1	1	48	0	84	5.9	9.4	22.6	167.4	63.4	83.3	110	70	90	24	36.5	0.59	33.12	13.1	75	19.5	0.77	100	6.2	3.4	7.3	139	239	160	133.3	3.2	100	15	81.3
1167	0	1	0	0	0	0	0	0	0	0	0	0	1	1	0	21	0	59	2.5	6.4	21.3	172	63	86.7	120	70	94	20	36.9	0.62	11.68	15.1	155	18.5	0.81	113	6.2	3.6	12.97	421	212	185	139.7	3.8	101.7	24	53.2
1168	0	0	0	1	0	0	0	0	0	0	0	0	3	0	0	130	0	64	3.4	11.5	16.1	176	50	93.3	134	73	86	18	36	0.65	13.77	11.9	33	12.7	0.83	66	6.2	2.5	9.12	54	145	38	125	3.4	91.9	19	89.3
1169	0	0	0	0	0	0	1	0	0	0	0	0	1	1	1	29	0	64	2.6	24.5	19.2	158	48	112.7	164	87	73	22	36.6	0.64	21.45	12.4	218	10.4	0.42	152	5.3	3.2	0.26	66	18	12	143.2	3.7	108.6	22	96.6
1170	1	1	0	0	0	1	0	0	0	0	0	0	2	1	1	365	0	81	3.5	5.5			50	98.3	141	77	101	22	37.1	0.94	14.18	11.7	244	23.1	1.03	204	7.1	3.8	5.13	842	337	267	135.8	3.6	94	27	88
1171	1	0	0	0	0	0	0	0	0	0	0	0	1	0	1	23.5	0	72	1.8	22.5	17.5	148.6	38.7	80	100	70	64	18	36.3	0.9	6.31	12.7	273	9	0.89	173	6.9	4.2	8.5	239	47	76	140.2	4.2	102.5	24	7.9
1172	1	0	0	0	0	0	0	0	0	0	0	0	1	0	0	7.4	0	62	1	6.4	19.7	167	55	93.3	140	70	101	18	36.7	0.77	6.58	12.1	211	6.7	0.79	128	6.5	4.2	0.57	53	11	6	141.1	4.6	102.6	28
1173	1	1	0	0	0	1	1	1	1	0	0	0	3	0	0	22.4	1	80	1.9	21.4				86.7	120	70	76	20	36.6	0.67	24.84	9.8	163	10.3	0.82	47	4.2	2.5	3.03	213	83	82	126.8	3.5	94.8	17	151.3
1174	0	1	0	0	0	0	1	1	1	3	1	1	3	1	1	15.1	1	90	6	14.1	27.2	171.6	80	76.7	110	60	92	24	36.3	1.11	13.35	9.9	23	103.7	3.53	162	4.6	2.8	3	140	135	55	139.9	7.6	96.7	4	12.2
1175	0	1	0	0	0	0	1	0	0	0	0	0	1	0	0	20	0	74	1.8	12.4	26.2	167	73	93.3	140	70	74	20	38.4	0.75	5.13	11.5	198	9.1	0.78	119	6.4	3.7	0.84	104	137	72	131.3	4.1	96.7	20	106.8
1176	0	1	0	0	0	0	1	0	0	0	0	0	1	0	0	365	0	87	2	6.5	29.6	153.7	70	78.3	115	60	68	20	36.4	0.68	11	10.8	129	28.3	0.91	143	6.5	3.9	1.85	149	1209	204	136.7	4.2	99.9	22	2.5
1177	0	0	0	0	1	0	1	0	0	0	0	0	1	0	0	15	0	85	1.4	3.5	22.2	150	50	90	130	70	62	20	36.4	0.64	6.43	11.2	233	18.6	0.52	185	7.4	4.8	0.39	441	108	134	141.3	4.4	103.6	26	0.8
1178	0	1	0	0	0	0	0	0	1	2	1	0	1	0	0	365	0	72	1.7	5.5	23.6	162	62	91.7	135	70	90	16	36.2	0.6	7.88	16.5	130	26.6	1.72	243	7.5	4.4	1.71	390	162	139	136.2	3	94.5	19	66.7
1179	0	0	0	0	0	0	1	0	0	0	0	0	1	0	0	17	0	74	1.2	3.5			65	90	130	70	60	19	36.4	0.7	5.42	10.4	164	12.8	0.67	172	5.2	3.3	1	123	114	206	138.7	3.9	110.6	18	73.7
1180	0	0	0	0	0	0	1	0	0	0	0	0	1	0	0	11	0	29	0.5	3.5	27.2	158	68	80	100	70	67	18	36.7	0.46	11.36	10.9	154	8	0.57	181	6	3.8	0.58	56	73	52	137.9	4.3	105.7	20	1.2
1181	0	0	0	0	0	0	1	0	0	0	0	0	1	1	0	10.5	0	58	1.8	9.5	18.4	165.5	50.4	96.7	130	80	96	18	36.5	0.41	11.86	13.8	114	11	0.44	278	7.4	4.4	4.03	396	232	180	136.2	3.9	102.1	21	11.1
1182	0	1	0	0	0	0	1	0	0	0	0	0	1	0	1	33	0	98	2.8	6.5	23.8	151.9	55	113.3	160	90	82	22	36.9	0.78	7.03	10.9	124	17.8	0.95	175	6.4	3.7	1.94	159	247	283	137.2	3.5	98.8	25	133.1
1183	0	0	0	0	0	0	0	0	0	0	0	0	1	0	0	18	0	61	1	3.5	26	152	60	94	122	80	66	20	36.2	0.81	8.3	12.2	216	11	0.78	159	7	4.2	1.6	197	445	334	137.8	4.3	101.8	26	2
1184	0	1	0	0	0	1	0	0	0	0	0	0	1	0	0	365	0	47	1.3	10.5	21.4	155	51.4	90	130	70	70	18	36.5	1.13	7.55	13.4	229	19.3	1.51	138	7.8	4.7	3.32	355	217	370	142	5	103	25	45.4
1185	0	1	0	0	0	1	1	0	0	0	0	1	2	0	0	365	0	94	2.1	8.4			35.1	73.3	100	60	64	20	36.7	0.84	16.82	10.3	350	22.2	0.9	134	5.9	3.6	0.42	40	25	15	141.2	4.6	104.5	23	60.5
1186	0	0	0	0	0	0	0	0	0	0	0	0	1	1	1	29.5	0	54	2.4	28.5	22	165	60	110	150	90	92	22	37.5	0.56	10.59	14.6	127	6.8	0.64	198	7.5	4.5	6.75	237	435	683	138.1	4.1	100.3	23	78.1
1187	1	0	0	0	0	0	0	0	0	0	0	0	1	0	0	365	0	60	1	13.4	16.5	165.1	45	100	130	85	86	20	36.6	0.69	5.01	14.4	165	21.7	0.86	187	5.9	3.9	6.42	71	93	139	131.3	4.5	93.5	22	0.8
1188	0	0	0	0	0	1	0	0	0	0	0	0	1	0	0	365	0	76	1.2	3.5	26	164	70	80	120	60	62	18	36.4	0.88	7.55	16.3	221	22.7	1.02	167	6.7	3.9	1.64	176	175	331	142.3	4.1	105.2	29	26.9
1189	0	0	0	0	0	0	1	0	0	0	0	0	1	0	0	10	0	68	1.1	3.5			76	93.3	120	80	88	18	36.4	0.49	4.45	11.6	211	12.9	0.49	189	6.9	4	0.38	67	17	17	141.2	4	102.5	26	0.5
1190	0	0	1	0	0	0	1	0	0	0	0	0	3	0	0	17	0	67	1.1	7.6	20.2	157.3	50	83.7	145	53	60	18	36.3	0.71	6.73	10.5	344	15.6	0.91	149	7	3.9	0.78	120	116	110	140.7	5.3	103.7	24	4.5
1191	0	1	0	0	0	0	0	0	0	2	1	0	3	1	1	365	0	82	5.9	48.5				70	90	60	110	22	36.3	0.82	27.36	15.5	330	28.2	2.01	140	5.7	3.1	1.44	231	158	130	137.2	4.5	103.2	18	91.5
1192	0	1	0	0	0	0	0	0	0	0	0	1	3	0	0	14.5	0	78	4.3	13.5			65	88.3	125	70	80	19	36.4	2.49	12.07	10.8	341	90.6	3.57	141	5.8	2.9	3.04	248	19	45	136.8	3.7	99.9	19	199.9
1193	0	0	0	0	0	0	0	0	0	0	0	0	2	0	0	17	0	45	0.7	4.5	24.8	168	70	83.3	110	70	88	20	36.8	0.69	14.26	15.3	166	21.5	0.96	152	6.6	3.6	10.27	252	132	171	138.1	3.5	97.8	24	290.2
1194	0	0	0	0	0	1	0	0	0	0	0	0	3	0	1	16	0	72	4.2	2.5	21.3	168	60	60	80	50	78	20	36.2	0.68	18.75	14.6	96	19.7	0.96	127	6.2	3.9	17.29	137	67	84	136.3	4	97.2	22	131.8
1195	0	0	0	0	0	1	0	0	0	0	0	0	1	1	1	365	0	58	2.5	16.4			63	93.3	120	80	102	24	38.5	0.79	10.41	11	132	8.1	0.75	148	5.8	3.5	2.69	133	90	141	137.6	3.9	105.1	21	76.6
1196	0	0	0	0	0	1	1	0	0	1	1	0	2	1	0	27	0	84	2.3	8.7				87	113	74	131	18	38.4	0.49	13.99	13.9	203	37.8	0.9	178	7.2	3.3	1.73	87	22	13	132.8	3.9	91.1	26	217.4
1197	0	0	0	0	0	1	0	0	0	0	0	0	1	0	0	13	0	72	1.2	4.5	19.4	171.5	57	84.7	126	64	78	20	36.2	0.74	7.2	12.9	215	13.6	0.83	161	7.2	4.4	0.46	109	45	34	139.5	4.6	99.3	26	1.7
1198	0	0	0	0	0	1	0	0	0	0	0	0	1	0	0	22	0	80	1.3	13.5	21.3	165	58	93.3	140	70	91	18	36.6	0.96	9.75	13.3	216	13.7	1.03	175	6.8	4.1	2.23	122	246	154	139.5	3.7	103.8	22	0.9
1199	0	0	0	0	0	0	0	0	0	2	1	0	3	1	1	141	0	67	5.1	19.6	27.2	139.7	53	67.3	86	58	122	18	36.9	0.52	1.94	14.7	88	21.4	1.09	131	6.3	3.5	4.4	186	158	55	135.7	3.4	96.6	16	298.2
1200	0	1	0	0	0	0	1	0	0	2	1	1	3	0	0	7.6	0	85	4.4	6.6	26.7	142.6	54.3	68	102	51	66	18	36.5	0.94	27.07	9.6	45	44.8	2.32	78	4.9	2.4	1.82	151	34	38	138.9	3.5	106.5	14	166.1
1201	0	1	0	0	0	0	0	0	0	0	0	0	2	1	0	191	0	50	2.3	4.4	16.6	155	40	124.3	159	107	104	20	36.4	0.77	14.29	15	187	11.6	0.86	169	7.5	4.1	5.29	162	420	536	140	3.5	100.4	22	131.8
1202	0	0	0	0	0	0	1	0	0	1	1	0	2	0	0	365	0	82	1.3	9.4	23.2	163.6	62	83.3	130	60	84	20	36.5	0.61	18.92	12.2	249	22.5	1.03	198	6	4.1	3.86	146	418	321	141.4	4.4	101	21	66.7
1203	0	1	0	1	0	1	1	0	0	0	0	0	3	0	0	365	0	65	4.1	8.4	25	163.6	67	100	140	80	62	20	36.4	0.44	7.54	11.5	65	9.2	0.4	156	5.5	2.5	3.71	95	37	19	131.6	3.2	101	23	5.2
1204	0	0	0	0	0	1	0	0	0	0	0	0	1	0	0	365	0	78	1.2	6.5	22.4	158	56	93.7	155	63	80	18	36.2	0.74	8.01	14.8	208	17	0.7	222	7	3.9	1.84	134	118	172	136	4.1	99.4	21	111.2
1205	0	0	0	1	0	0	1	0	0	0	0	0	1	1	0	11	0	60	1.9	4.5	22.9	162	60	96.7	130	80	93	20	37.1	0.52	11.53	14.5	280	8.9	0.59	217	7.9	4.3	3.58	291	251	308	138.9	4.4	99.7	22	82.6
1206	0	0	0	0	0	1	0	0	0	0	0	0	1	0	1	80	0	41	1.3	3.5	20.8	186	72	70	90	60	80	20	36.5	0.77	8.62	16.8	139	8.9	0.82	178	7.1	4.6	7.02	169	665	392	139	4.4	98.4	26	3.2
1207	0	0	0	0	0	0	0	0	0	0	0	0	1	0	0	13	0	70	1.1	8.5			50	100.7	134	84	73	18	36.4	0.62	6.21	14.6	228	12.3	0.66	143	7.2	4	2.16	140	273	99	138.6	4.6	103.6	20	3
1208	0	0	0	0	0	0	0	0	0	0	0	0	1	0	0	295	0	49	0.8	4.4	21.8	158.8	55	113.3	140	100	87	18	36.5	0.82	5.91	15.5	345	8.2	0.93	223	7.5	4.5	5.32	215	104	235	138.7	4.4	96.1	26	5.8
1209	0	1	0	0	0	0	0	0	0	0	0	0	2	0	0	33	0	77	1.8	15.4	23.7	168.2	67	86.7	120	70	87	18	36.4	0.79	20.73	9.4	229	16	0.82	101	6.3	3.7	5.76	568	142	74	138.9	4.5	103.2	25	181.8
1210	0	0	0	0	0	0	0	0	0	0	0	0	2	0	1	13	0	60	1.6	4.5	23.1	158.5	58	73.3	100	60	77	18	36.4	0.57	13.98	12.8	159	15.1	0.79	102	6.8	4.1	5.68	236	306	151	134.3	3.8	93.8	22	168.5
1211	0	0	0	0	0	0	1	0	0	2	1	1	3	0	1	65	0	91	4.5	6.6	30.2	152.2	70	66.7	80	60	79	20	36.6	0.89	19.62	11.4	228	29.3	2.26	97	5.3	2.9	2.22	197	138	123	136.6	3.5	101.3	19	224.7
1212	1	1	0	0	0	0	1	0	0	0	0	0	2	0	0	17	0	84	1.9	6.4	19.1	180	62	83.3	130	60	90	20	36.4	0.63	25.8	10.1	260	16.1	0.66	148	5.3	3.4	1.91	333	266	101	145	3.5	105.9	21	78.3
1213	0	1	0	0	1	0	1	0	0	0	0	0	2	1	1	283	0	82	3.5	12.6	22	165	60	73.3	100	60	90	21	36.4	0.49	14.26	12.8	250	8.5	0.62	89	5.9	3.7	3.51	478	806	429	141.4	3.6	101.6	20	35.2
1214	0	1	0	0	0	0	1	0	1	0	0	0	1	0	0	365	0	79	1.9	5.5	17.7	153.9	42	80	100	70	72	20	36.3	0.82	7.33	9.8	236	22	0.99	136	5.9	3.4	3.5	291	142	201	133.4	4.3	95.7	19	104
1215	1	0	0	0	0	1	1	0	0	0	0	0	1	0	0	104	0	74	1.2	9.6			38	76.7	110	60	68	20	36.7	0.5	14.79	10.4	240	17.5	0.61	86	5.1	3	2.39	103	1107	549	138.5	4.1	107.2	20	80.9
1216	0	0	0	0	0	1	1	0	0	0	0	0	1	0	0	29	0	70	1.1	9.5	32.9	170	95	85	115	70	60	20	36.4	0.61	14.15	12.7	183	9	0.55	167	6.2	3.8	4.21	171	246	536	136.7	3.5	101.8	23	46.9
1217	0	1	0	0	0	0	1	0	0	0	0	0	2	0	0	9.5	0	83	1.9	8.5	28.5	145.1	60	93	145	67	72	20	36.6	0.53	16.93	11.1	190	16.5	0.68	107	5.6	3.5	4.17	158	202	110	143.5	3.2	105.7	25	134.9
1218	0	0	0	0	0	0	0	0	0	0	0	0	1	1	0	14	0	33	1.4	4.4	24.7	170.7	72	76.7	110	60	130	20	39	0.64	10.37	13.6	171	12.2	0.71	123	6.3	4	4.68	107	38	130	140	4.5	101.6	26	42.5
1219	0	0	0	0	0	0	0	0	0	0	0	0	1	0	0	330	0	34	0.5	2.5	21.7	158	54.1	93.3	120	80	66	20	36.3	0.95	6.56	13	237	9.4	0.8	161	6.8	4.6	0.62	75	16	29	141.3	4.3	103.4	28	1.1
1220	0	1	0	0	0	1	1	0	0	1	1	0	1	0	1	4.6	0	57	2.2	3.6			42	70	90	60	75	18	36.5	0.44	3.84	12.2	159	20.7	0.75	115	6	3.6	0.33	39	43	16	139.7	2.9	101	25	59.1
1221	1	0	0	0	0	0	1	0	0	0	0	0	1	0	0	9.5	0	89	1.4	8.5	27.7	159.6	70.6	100	140	80	88	20	36.4	0.68	9.35	12.2	122	4.9	0.47	131	5.9	3	0.33	93	16	15	134.3	4	99.5	25	16.2
1222	1	1	0	0	0	0	1	0	0	0	0	0	1	0	0	22.5	0	78	1.8	21.5			40	116.7	150	100	68	18	36.3	0.82	8.16	10.3	422	7.3	0.94	174	7.1	2.5	4.33	1397	114	42	140.5	4	102.5	23	63.1
1223	0	0	0	0	0	0	0	0	0	0	0	0	1	0	0	365	0	62	1	4.6	23.1	176	71.4	80	100	70	70	20	36.2	0.75	6.53	11.8	345	7.7	0.73	172	6.3	3.6	2.61	661	69	145	140.7	3.7	104.2	25	30.5
1224	0	1	0	0	0	0	0	0	0	0	0	0	1	1	1	365	0	72	3.3	5.4	17.3	150	39	96.7	130	80	92	22	37	0.77	4.5	11.7	224	12.9	0.69	113	6.6	3.4	0.4	117	40	134	142.7	3.7	106.5	29	95
1225	0	0	0	0	0	1	1	0	0	3	1	0	3	1	1	32.7	0	79	5.3	31.7	20.5	153	48	73.3	100	60	96	21	38.4	0.79	19.21	8.4	27	75.5	4.9	70	5.1	2	2.44	162	702	119	133.6	3.8	98.1	15	103
1226	0	0	0	0	0	1	1	0	0	0	0	0	1	0	0	365	0	66	1.1	4.5	18.8	148.6	41.6	116.7	150	100	70	20	36.4	0.38	8.02	13.3	305	10.5	0.41	171	6.4	4.2	0.32	97	30	14	140.1	4.2	101.7	28	0.4
1227	0	0	0	0	0	1	0	0	0	2	1	0	3	0	0	10	0	54	3.3	6.5	22.7	165.7	62.2	86.7	120	70	88	20	36.8	0.96	25.17	13.4	119	28.7	2.32	136	5.6	2.7	4.99	217	223	347	135.7	3.7	98.4	17	77.4
1228	0	0	0	1	0	1	0	0	0	1	1	0	3	0	0	365	0	58	3.3	7.5	22.6	148.7	50	84	120	66	76	18	36.5	0.53	3.53	10.2	73	18.4	0.99	81	6.4	2.7	4.67	73	29	12	131.6	4	99.2	21	37.2
1229	0	0	0	0	0	0	1	0	0	0	0	0	1	0	1	222	0	52	1.5	3.5	26.9	161.2	70	73.3	100	60	83	20	38	0.71	9.82	12.6	295	14.3	1.06	130	6.9	4.3	0.93	360	191	172	141.9	4.5	103	23	13.8
1230	0	0	0	0	0	0	0	0	0	0	0	0	1	1	0	365	0	67	2	7.5	19.3	152.5	45	88.3	105	80	92	22	36.5	0.53	11.92	8.9	403	10.7	0.6	124	5.8	3.2	0.71	116	19	16	138.6	3.2	100.2	20	55.5
1231	0	0	0	0	0	0	0	0	1	0	0	0	1	0	0	282.8	1	69	1.1	4.6	28.5	145	60	86.7	120	70	60	20	36.4	0.91	4.39	14	210	15.6	1.08	201	6.9	4.2	3.01	264	125	163	142.1	4.3	104.4	24
1232	1	0	0	0	0	0	0	0	0	0	0	0	1	0	0	365	0	47	0.8	21.5			60	93.3	120	80	76	18	37	0.77	8.43	10.9	227	5.4	0.63	110	6.5	3.5	0.26	102	41	49	142.2	3.7	104.1	25	51
1233	0	1	0	0	0	0	0	0	0	2	1	0	1	1	1	56	0	61	3.1	18.6	26.5	155.9	64.5	82	104	71	106	33	36.3	0.57	18.15	12	265	21.3	1.56	75	5.6	2.8	4.38	346	143	97	139.4	4.1	104	16	164.4
1234	1	1	0	0	0	0	1	0	0	1	1	0	2	0	0	5.6	0	83	1.9	4.6	23.6	172.3	70	93.3	120	80	88	20	36.1	0.68	24.49	12.4	293	31.6	1.12	158	5.4	3.3	0.78	91	119	84	136.8	5.8	101.6	20	204.2
1235	0	1	0	0	0	0	1	0	0	0	0	0	1	0	0	16	0	82	1.9	6.4			49	89.7	133	68	77	20	37.3	0.43	4.2	11.3	325	17.9	0.5	119	5.9	3.5	0.54	58	26	11	132.1	3	91.5	28	158.6
1236	0	0	0	0	0	0	0	0	0	0	0	0	1	0	0	365	0	59	0.9	4.5	32.1	161.7	84	93.3	120	80	76	20	36.5	0.72	4.64	14.8	196	19.2	0.76	230	7	4.4	3.35	192	130	499	140.1	4.1	101.8	22	4.7
1237	0	1	0	0	0	1	0	0	0	1	1	0	1	0	0	39	0	73	1.8	6.4	26.7	150	60	83.3	110	70	72	18	36.4	0.71	11.88	13.6	138	23.6	1.09	176	6.7	4	6.85	117	198	187	135.7	3.7	95	23	61
1238	0	1	0	0	0	1	1	0	0	0	0	0	2	0	0	365	0	77	1.8	8.5	23.4	160.1	60	86.3	123	68	83	20	36.6	0.55	27.25	11.4	133	22.1	0.82	85	5	2.7	0.62	116	114	68	144.7	3.9	111.6	15	301.6
1239	0	0	0	0	0	0	0	0	0	0	0	0	1	0	0	365	0	83	1.3	14.5	21.3	165	58	110	170	80	70	20	37.8	0.62	9.14	11.7	431	10.2	0.85	95	6.4	3.1	1.49	515	41	31	138.8	3.7	102.5	25	12.3
1240	1	1	0	0	0	0	1	0	0	0	0	0	1	0	0	7.5	0	76	1.8	6.5	23.5	167.5	66	86.7	120	70	90	16	36.4	0.84	6.35	12.5	241	13.1	1.14	82	7	3.5	0.52	258	76	179	142.1	4.4	98.2	31	36
1241	1	1	0	0	0	1	0	0	0	1	1	1	3	0	0	13	0	75	4.2	6.4			74	83.3	110	70	72	18	36.4	1.37	14.97	13.3	175	33.7	2.24	86	7.8	4.8	3.71	94	735	421	135.4	4.3	98.1	17	17.9
1242	0	0	0	0	0	0	0	0	0	0	0	0	2	0	0	5.6	0	31	0.5	4.6	25.8	167	72	93.3	140	70	62	18	36.1	0.73	15.24	15.4	271	13	0.83	197	7	4.5	5.48	82	98	173	139.1	3.7	100.6	22	11.8
1243	1	1	0	0	0	0	0	0	0	0	0	0	1	0	0	13	0	65	1.6	3.4	20.8	155	50	89.7	141	64	67	20	36.2	0.96	15.18	16.6	195	17	1.09	141	6.3	4.2	0.45	41	24	16	135.9	4.1	101.6	22	0.5
1244	0	0	0	0	0	1	1	0	0	0	0	0	1	0	0	11.7	0	70	1.1	10.7	22.4	173	67	92.3	137	70	70	16	36.5	0.45	10.99	9.7	181	11.7	0.54	150	6.5	3.4	4.09	205	333	264	136.9	4.7	98.5	24	79.2
1245	1	0	0	0	0	0	0	0	0	0	0	0	1	0	0	365	0	71	1.1	4.6	24.9	156.4	60.8	73.3	100	60	90	20	36.8	0.98	5.75	12.9	154	27.3	1.18	174	6.4	3.8	4.9	575	101	147	138.8	3.9	101.9	21	41.1
1246	0	1	0	0	0	1	1	0	0	0	0	1	3	0	0	365	0	79	4.3	10.5			40	93.3	120	80	68	18	36.5	1.03	10.64	10.4	91	21.1	1.06	106	6.2	3.8	0.8	65	40	23	135.5	3.9	99.7	20	25.1
1247	0	0	0	0	0	0	0	0	0	0	0	0	2	0	0	34	0	77	1.2	2.5				83.3	110	70	73	16	36.5	0.75	8.14	14	201	15.9	0.95	120	6	3.7	5.25	176	357	198	137.6	4.3	101.9	21	39.3
1248	0	0	0	0	0	0	0	0	0	0	0	0	1	0	0	33	0	45	0.7	3.5	21.9	181.3	72	99.3	132	83	60	20	36.6	0.93	7.04	14.9	189	6.3	1.03	128	7	4.6	9.13	203	115	154	142.3	4.5	103	26	2.6
1249	0	0	0	0	0	0	1	0	0	0	0	0	1	0	0	7.7	0	95	1.5	6.7	19.7	171.7	58	108	144	90	110	20	36.3	0.51	5.14	12.2	237	10.4	0.67	171	5.7	3.5	0.47	79	26	11	139.4	4.1	100.8	25	5.6
1250	0	0	0	0	0	0	1	0	0	0	0	0	1	1	0	13.5	0	34	1.5	12.5	35.4	163.8	95	103.3	130	90	94	16	36	1.05	10.01	13.8	364	9.4	0.94	250	7.3	4.2	3.45	323	337	309	138.7	4.4	99.3	21	13.2
1251	0	0	0	0	0	0	1	0	0	0	0	0	1	0	0	81	0	28	0.4	5.5	20.8	170	60	115.3	130	108	75	20	36.4	0.57	6.01	11.5	373	8.5	0.61	172	7.1	4.2	0.54	187	82	192	140.8	3.8	104.4	26	1.8
1252	0	0	0	0	0	0	0	0	0	1	1	0	1	0	0	365	0	69	1.1	7.5	28.3	177.2	89	79	115	61	80	20	36.5	0.6	9.3	11.4	106	35.9	1.1	125	5.6	3.1	0.81	45	16	5	137.8	3.6	102.1	22	65.3
1253	0	1	0	0	0	0	1	0	1	0	0	0	1	0	0	340.4	1	81	1.9	3.5	22.7	147.3	49.3	67	97	52	92	20	36.5	0.86	7.12	10.5	249	18.1	0.84	124	6.3	3.2	0.76	179	35	21	136.9	4.7	99.5	22	22.7
1254	0	0	0	0	0	0	0	0	0	2	1	0	3	1	1	17.4	0	80	5.3	16.4	26	170	75	80	100	70	78	24	36.1	1.08	37.57	15.2	59	40.9	3.12	76	5.9	2.9	7.89	466	251	168	135.8	3.9	93.4	17	146.5
1255	0	0	0	0	0	0	0	0	0	0	0	0	1	0	0	365	0	75	1.2	10.6	22.3	160	57	106.7	140	90	80	20	36.4	0.95	8.18	13.3	111	8.1	0.8	153	6.5	4.1	2.22	389	543	346	142.2	4.3	102.8	26	3
1256	1	1	0	0	0	1	1	0	0	0	0	1	2	0	0	21	0	77	1.8	6.6	24.6	142.7	50	113.3	160	90	61	20	36.4	1.18	18.48	12.8	313	16	1.38	146	6.2	3.2	2.35	197	88	66	141.6	3.8	103.9	23	10.2
1257	0	1	0	0	0	0	0	0	0	0	0	0	1	0	0	365	0	67	1.7	6.4	19.2	153.2	45	93.3	120	80	78	20	36.6	0.67	9.6	15.6	232	13	0.72	170	7.4	4.3	3.43	344	325	151	137.9	5.2	98.7	24	7.1
1258	0	0	0	0	0	0	0	0	0	0	0	0	1	0	0	365	0	48	0.8	4.6	20.9	146.6	45	83.3	110	70	72	20	36.6	0.93	13.54	13.9	245	5	0.79	102	7.2	3.6	0.83	100	21	16	138.8	4.1	98.4	28	51.2
1259	0	1	0	0	0	0	1	0	0	1	1	0	1	0	0	365	0	87	2	4.4	20.6	160.5	53	98.7	140	78	73	20	36.8	0.64	10.81	11.4	164	26	1.18	184	6.5	3.8	1.04	130	146	185	139.9	3.5	102.2	26	117.9
1260	1	0	0	0	0	1	0	0	0	0	0	0	1	0	0	365	0	60	1	4.4	20.1	172.6	60	71	103	55	70	20	36.4	0.73	7.92	12.9	275	12.4	0.76	152	7.8	3.8	0.46	308	52	68	139.2	4.5	103.6	26
1261	0	0	0	0	0	1	0	0	0	1	1	0	2	1	0	365	0	85	2.3	24.7	24.5	162.8	65	90	130	70	100	20	36.7	0.58	18.61	14	173	17.5	1.12	113	7.2	3.4	1.93	75	45	28	130.4	4.4	95.2	20	175.6
1262	0	0	0	0	0	0	1	0	0	0	0	0	2	1	0	13.4	0	88	2.3	12.4	21.8	143.7	45	100.7	140	81	101	20	36.3	0.61	13.73	12.4	211	16.3	0.66	176	6.3	3.7	1.8	108	155	32	135.4	3.9	99.9	20	93.1
1263	0	0	0	0	0	0	1	0	0	0	0	0	1	0	0	365	0	49	0.8	5.5	24.4	156.7	60	110	150	90	60	18	36.7	0.53	5.08	14.3	295	14.2	0.51	193	7.4	4.6	5.57	167	812	876	137.3	4.5	100.4	24	2.3
1264	0	0	0	0	0	0	1	0	0	0	0	0	2	0	0	54.5	0	82	1.3	53.5	27.8	149.3	62	86.7	138	61	72	20	36.6	0.44	15.59	11.1	411	11.9	0.66	95	6.8	3.1	1.54	517	137	65	133.2	4.2	95.7	23	70.8
1265	0	0	0	0	0	0	1	0	0	0	0	0	1	0	0	365	0	32	0.5	3.6			55	100	140	80	72	20	36.3	0.62	14.88	13.6	282	16	0.67	185	7.6	4.4	0.33	87	43	78	138.5	4.1	101.8	23	2.3
1266	0	0	0	0	0	0	0	0	0	0	0	0	1	0	0	365	0	73	1.2	4.4	26.6	167.9	75	100.3	129	86	85	20	36.2	1.02	8.15	14.3	238	7.3	0.84	184	6.7	4	0.71	112	20	10	142.1	4	103.2	24	7.3
1267	1	1	0	1	0	0	1	0	0	0	0	1	3	0	0	9.4	0	65	4.1	8.4	25	160	64	83.3	110	70	106	20	36.5	1.46	6.02	8.4	49	55.6	2.06	120	5.5	2.4	4.83	129	72	53	144.2	4	108.7	19	125.6
1268	1	0	0	0	0	1	0	0	0	0	0	0	1	1	0	365	0	54	1.8	16.4	27.6	157	68	98	128	83	113	18	37.2	0.79	10.61	15.2	117	10.8	0.84	175	6.7	4.3	4.77	92	177	398	134.4	4.4	97.4	22	127.5
1269	0	0	0	0	0	0	0	0	0	0	0	0	1	0	0	365	0	60	1	5.4			65	103.3	130	90	90	16	37	0.62	5.95	14.2	196	29.2	0.86	169	7.5	3.8	0.46	102	39	43	139.1	3.9	96.3	25	183.4
1270	0	1	0	0	0	0	0	0	0	1	1	0	1	0	0	365	0	68	1.7	16.4				79	97	70	69	18	36	0.49	12.58	12.8	234	9.9	0.95	166	6.7	3.9	0.48	70	124	60	136.9	5	95.8	20	15.3
1271	1	0	0	0	0	0	0	0	0	0	0	0	1	0	0	11.6	0	47	0.8	10.6	21.9	165.6	60	93.3	120	80	67	20	36.4	0.88	3.34	15.5	199	11.2	0.85	174	6.8	4.4	4.31	116	121	409	142.7	4.2	105.5	22	1.3
1272	1	1	0	0	0	1	0	0	0	1	1	0	3	1	1	365	0	69	5.7	7.5	25.6	165.3	70	55.3	82	42	107	24	36.4	1.12	2.2	12.1	184	27	2.23	113	6.3	3.5	1.06	107	113	34	132.7	2.8	91	16	235
1273	0	1	0	0	0	0	0	0	0	0	0	0	1	0	0	99	0	83	1.9	16.7			72	100	140	80	69	18	36.4	0.88	7.09	14.5	229	7.2	0.65	133	6.2	3.5	2.44	80	156	88	137.2	4.4	98.7	29	5.7
1274	0	1	0	0	0	0	0	0	0	0	0	0	1	1	0	9.5	0	69	2.6	8.5	23.4	152	54	108.3	145	90	95	18	37.3	0.61	11.54	13.5	158	9.2	0.67	138	7.2	3.9	3.59	338	136	129	137.2	5	98	26	91.7
1275	1	0	0	0	0	0	0	0	0	0	0	0	1	0	0	365	0	63	1	4.4			70	93.3	120	80	68	20	36.5	0.74	12.66	15.4	229	18.8	0.75	137	6.7	4.5	1.17	132	100	136	138.1	4	101	24	5.5
1276	0	0	0	0	0	0	1	0	0	0	0	0	3	0	0	365	0	42	3.1	19.5	18.9	152.4	44	104.3	133	90	70	18	36.5	0.61	4.27	7.1	93	5.2	0.87	181	7.4	4.2	0.85	80	57	26	140.8	3.5	104.4	22	0.2
1277	0	0	0	0	0	0	0	1	1	2	1	0	3	1	1	15.5	1	78	5.2	14.5				73.3	100	60	113	27	36.9	0.74	6.41	16.4	48	27.7	1.95	148	6.5	3.4	12.33	172	155	95	138.8	3.6	102.9	15	125.4
1278	0	0	0	0	0	1	0	0	1	0	0	0	3	0	0	365	0	68	1.1	41.5				93.3	120	80	110	19	36.5	0.55	5.24	11.3	257	14.1	0.74	115	6	3.7	7.05	976	167	197	134	3.8	95.9	22	57.7
1279	0	0	0	0	0	0	0	0	0	0	0	0	2	0	0	365	0	75	1.2	6.5	28.1	163.3	75	83.3	124	63	71	20	37.8	0.46	16.7	13.3	220	11.2	0.58	137	6.3	3.6	1.42	124	588	113	140.5	3.9	105.2	23	7.9
1280	1	0	0	1	0	1	0	0	1	0	0	0	3	0	0	59.1	1	70	3.5	7.5	22.2	150	50	102.7	138	85	76	20	36	0.66	5.17	12.9	94	9.1	0.53	107	6.5	3.5	2.06	108	41	27	136.1	4.1	101.4	22	13.5
1281	0	0	0	0	0	0	0	0	0	0	0	0	1	0	0	22	0	63	1	7.6			60	96.7	130	80	80	20	36.2	0.84	1.16	11.7	156	16.7	0.93	96	4.8	2.6	3.49	275	229	115	135.5	4.2	105	18	66.9
1282	0	0	0	0	0	0	0	0	0	0	0	0	1	0	0	365	0	87	1.4	9.5	21.8	151.4	50	103.3	130	90	72	20	36.5	0.79	8.07	13.1	128	23.7	1.06	137	5.9	3.4	3.42	300	752	478	135.4	3.2	99.2	23	55.6
1283	1	1	0	0	0	1	0	0	0	1	1	0	1	1	1	365	0	80	3.4	9.5	22.1	170	63.8	103.3	130	90	98	22	37.9	0.65	7.96	14	115	33.3	1.27	144	6.5	3.6	2	194	121	76	134.8	4.9	96.1	22	150.6
1284	0	1	0	0	0	0	0	0	0	3	1	0	3	0	0	271	0	84	4.4	7.5	25	151.1	57	79	123	57	85	20	37	0.87	20.72	12.1	201	43.5	2.94	140	5.1	3.1	9.92	195	69	71	123.2	4.4	83.3	25	191.7
1285	0	1	1	0	0	0	1	0	0	2	1	1	3	0	0	10	0	71	4.1	4.6	19.9	164	53.5	83.3	110	70	72	18	36.4	1.02	7.64	10.2	194	74.3	2.42	182	6.3	3.3	0.25	66	14	7	133.3	3.4	95.5	22	121.9
1286	0	0	1	0	0	0	0	0	1	0	0	0	1	1	0	365	0	78	2.2	17.7	23	155.9	55.9	90	110	80	92	18	36.2	0.82	11.24	11.1	191	18.4	0.85	102	5.5	2.7	0.98	131	27	15	141.3	4.2	107.3	23	120.1
1287	0	0	0	0	0	0	0	0	0	0	0	0	2	0	0	16	0	86	1.4	6.5	23.4	153.4	55	83.3	110	70	68	20	36.9	0.92	16.57	10.5	216	14	0.73	106	4.9	2.6	10.76	248	72	51	138.1	3.3	106.6	19	41.9
1288	1	1	0	0	0	1	1	0	0	0	0	0	2	0	0	164	0	76	1.8	10.4			79	86.7	140	60	87	20	37.3	0.48	26.67	9.6	249	18.5	0.63	93	5.4	2.9	0.81	178	73	179	141.7	3.5	109	19	255
1289	1	1	0	0	0	1	1	0	0	1	1	0	1	0	1	85	0	67	2.3	5.5	17.8	167.6	50	73.3	100	60	63	18	36.6	0.54	21.22	10.1	169	27.3	1.05	89	6	3	0.86	76	143	81	122.8	3.9	89.7	16	262.2
1290	0	1	0	0	0	0	0	0	0	0	0	0	1	0	0	365	0	66	1.6	19.5	21.3	159.3	54	76.7	110	60	86	18	36.4	0.78	15.72	12.7	410	17.6	1.06	96	7	3.3	1.32	442	49	73	135.2	5	94.8	26	219.9
1291	0	0	0	1	0	0	0	0	1	0	0	0	1	0	0	49.4	1	75	1.2	5.5			55	86.7	120	70	64	16	36	0.69	7.09	15	232	21.9	0.85	145	6.4	3.1	1.93	198	186	73	124.1	5.3	87.8	28	7.3
1292	0	0	0	0	0	0	1	0	0	0	0	0	2	1	0	365	0	79	2.2	25.6				93.3	120	80	73	29	36.7	0.9	17.24	11	220	16.7	1.12	149	6.6	4.1	1.05	103	38	20	137.9	3.7	101.1	23	12.7
1293	0	0	0	0	0	1	0	0	0	0	0	0	1	0	0	11.5	0	51	0.8	10.5	23.7	155	57	96.7	130	80	88	20	36.4	0.73	13.71	13.4	273	11.3	0.66	154	6.9	4.1	2.08	407	307	272	137.2	4.4	99.4	23	21.7
1294	0	1	0	0	0	1	0	0	0	3	1	0	3	0	1	32.5	0	98	5.2	31.5	27	149	60	73.3	100	60	70	14	36	0.9	7.78	9.7	107	54.6	2.73	107	4.9	2.1	2.08	326	109	76	142.4	3.9	105.7	20	162.6
1295	0	1	0	0	0	1	0	0	0	0	0	0	1	0	0	365	0	65	1.6	15.5	25.5	168	72	94.7	124	80	73	20	36.1	0.78	10.41	13.9	280	14.4	0.91	81	6.7	3.7	6.96	671	159	204	129.9	4.5	92.5	21	122.4
1296	0	0	0	0	0	0	1	0	1	0	0	0	2	0	0	365	0	75	1.2	49.4				93.3	120	80	84	20	36.2	0.6	9.03	15.4	193	8.5	0.53	174	6.9	3.3	12.68	459	305	298	139.1	3.7	105	23	78.7
1297	1	1	0	0	0	0	0	1	1	0	0	0	1	0	0	18.5	1	81	1.9	17.5	27.5	172.8	82	79.7	115	62	68	18	36.1	0.84	8.46	8.8	140	22.5	1.13	64	5.6	2.9	4.62	386	183	169	130.5	4	95	23	72.3
1298	0	1	0	0	0	0	0	0	0	1	1	0	2	0	0	58	0	90	2	21.6	23.1	174	70	100	140	80	75	18	36	0.42	15.06	14	212	42.3	0.7	138	6.8	2.8	8.36	485	51	49	133.2	4	89.5	27	153.8
1299	1	1	0	0	0	0	0	0	0	0	0	0	1	0	0	365	0	68	1.7	2.4	21.1	160	54	103.3	130	90	78	18	36.2	0.57	7.98	15.1	243	10.3	0.72	149	7.4	4.7	0.37	89	19	22	139.8	5	99.6	29	0.5
1300	1	0	0	0	0	0	0	1	1	0	0	0	3	0	0	46.8	1	69	3.5	45.9			45	104	144	84	119	20	37.8	0.65	8.82	10.9	80	19.9	0.88	82	6.4	3	7.39	190	69	40	129.3	6.1	96.4	20	83.2
1301	0	0	0	0	0	1	0	0	0	0	0	0	1	0	0	365	0	63	1	9.5	26.2	161.5	68.3	100	140	80	61	20	36.5	0.75	5.9	12.4	183	8	0.74	115	6.5	3.7	0.43	131	40	31	139.9	4.1	100.2	24
1302	0	1	0	0	0	0	0	0	0	0	0	0	1	0	0	365	0	60	1.6	6.7			59	83.3	110	70	72	20	36.3	0.55	11.15	12.7	214	5.1	0.65	168	7.6	4.2	4.09	385	111	87	136.1	4.1	98.5	24	75.3
1303	1	1	0	0	0	0	0	0	0	0	0	0	1	0	0	365	0	68	1.7	6.4	24.5	157.9	61	83.3	110	70	70	18	36.5	0.73	12.33	13.2	169	14.8	0.84	77	6.2	3.7	4.86	178	241	350	136	3.6	101	20	71.7
1304	0	0	0	0	0	0	0	0	0	0	0	0	2	0	0	365	0	77	1.2	6.4	24	158	60	86.7	120	70	70	20	36.2	0.67	15.14	15.1	155	16.6	0.73	177	6.9	4	3.02	176	299	345	139.7	4	102.5	22	18.9
1305	0	0	0	0	0	0	1	0	0	0	0	1	3	0	0	365	0	93	3.9	36.5	22.8	162.1	60	110	150	90	84	20	36.3	0.96	11.03	10	93	25.5	1.01	109	4.7	2.9	1.63	70	65	56	131.4	4.1	102.3	19	238.2
1306	0	1	0	0	0	0	1	0	0	3	1	0	3	0	0	13.5	0	73	4.2	12.5			55	83.3	110	70	82	20	36.4	0.59	10.78	13.2	286	92.7	3.73	198	6.7	3.3	0.24	74	30	15	125.2	3.2	91.7	12	348
1307	0	0	0	0	0	0	0	0	0	0	0	0	1	0	0	365	0	73	1.2	11.5	23.3	160.3	60	103.3	130	90	80	20	37.8	0.79	14.48	12.3	513	7.4	0.64	104	5.7	2.6	1.3	177	34	23	131.6	4.5	94.1	26	177.7
1308	0	0	0	0	0	0	1	0	0	0	0	0	1	0	0	365	0	80	1.3	5.5	18.3	148	40	77.3	108	62	68	18	36.6	0.57	5.77	12.7	182	9.5	0.75	207	7.1	4.4	0.36	68	34	15	140.8	4.2	100.6	24	1.3
1309	0	1	0	0	0	0	0	0	0	0	0	0	1	0	0	365	0	65	1.6	8.6	21.3	168	60	103.3	130	90	84	18	36	0.68	4.76	14.2	120	7.9	0.69	106	6.6	4.4	1.34	72	28	16	145.5	3.7	107.3	26	0.5
1310	0	0	0	0	0	1	0	0	0	0	0	0	1	0	0	365	0	48	0.8	8.7			55	83.3	110	70	60	18	36.3	0.69	8.11	14.1	151	14.1	0.94	85	6.2	4	5.37	201	228	300	138.5	4.4	101.9	25	49.4
1311	0	0	0	0	0	0	0	0	0	0	0	0	1	0	0	365	0	82	1.3	9.5	21.2	157	52.2	93.3	130	75	62	18	36.4	0.67	5.97	11.9	141	13.9	0.77	132	6.2	3.6	3.81	362	191	200	132.1	3.9	95.6	24	108.9
1312	1	0	0	0	0	0	0	0	0	1	1	0	2	0	0	8.5	0	79	1.3	7.5	23.3	152.2	54	88.3	117	74	118	20	36.1	0.67	6.49	13.8	132	48.7	1.25	145	6.3	3.5	9	408	152	103	128.6	4.7	91.4	19	198.3
1313	1	1	0	0	0	0	1	0	1	2	1	0	2	0	0	365	0	86	2	9.5			45	76.7	110	60	70	18	36.7	0.6	19.98	11.3	106	27.4	1.24	144	6.3	3.4	6.79	322	133	52	133.7	4	91.4	25	210.9
1314	0	1	1	0	0	0	0	0	0	1	1	0	1	1	1	30	0	89	3.6	16.4	24.4	162	64	90	110	80	90	22	38.2	0.81	4.24	10.3	112	24.3	1.23	104	4.5	2.7	2.41	63	226	106	138.8	4.7	109	18	2
1315	0	0	0	0	0	0	1	0	0	0	0	0	1	0	0	6.6	0	82	1.3	5.6			45	90	130	70	76	18	36.1	0.54	7.26	9	253	18.2	0.54	127	5.1	2.8	1.23	211	210	316	138.2	3.7	106.6	21	24.1
1316	0	0	0	0	0	1	1	0	0	0	0	0	2	0	1	365	0	87	2.1	7.5			50	80	100	70	60	18	36.3	0.52	20.69	10.6	562	11.2	0.54	211	6.9	3.6	4.3	432	205	195	129.6	3.5	92.2	23	17.7
1317	0	0	0	0	0	1	0	0	0	0	0	0	2	0	0	13	0	81	1.3	6.6			68	96	132	78	76	20	36.4	0.86	12.35	12.5	494	15.8	0.97	158	7.3	3.6	4.12	547	410	281	135.1	4.4	96.9	23	63.6
1318	0	1	0	0	0	0	0	0	0	0	0	0	2	0	0	365	0	79	1.9	6.4	20.5	171	60	96.7	130	80	78	18	36.3	0.94	15.21	11.9	284	27	1.38	280	6.3	3.4	1.92	91	78	55	131.6	3.9	92.5	22	2.9
1319	0	0	0	0	0	0	0	0	0	0	0	0	1	0	0	365	0	72	1.2	5.7	25.7	165	70	93.3	120	80	78	20	36.5	0.87	13.07	14.9	168	15.5	0.63	139	6.8	4.2	3.11	107	1373	894	136.5	3.9	100.3	24	2.3
1320	0	0	0	0	0	0	0	0	0	0	0	0	1	0	0	24	0	79	1.3	8.5	20.2	160	51.8	100	140	80	60	18	36.6	1.09	7.28	10.6	251	17.4	1.13	185	6.7	3.7	1	638	67	86	137	3.9	99.1	23	34.8
1321	0	1	0	0	0	1	0	0	0	0	0	0	2	0	0	365	0	81	1.9	13.5			45	93.3	120	80	85	20	36.5	0.7	17	13.4	284	13.6	0.7	129	6.8	4.1	5.36	200	138	86	139.8	3.4	102.2	19	37.2
1322	0	0	0	0	0	1	0	0	0	0	0	0	1	1	1	327	0	66	2.6	21.4	25.2	167.9	71	96.7	130	80	98	26	37.5	0.82	8.68	12.8	159	16.3	0.6	102	4.8	2.6	1.12	46	33	24	138.4	3.7	107	21	258.6
1323	0	1	0	0	0	0	1	0	0	0	0	0	1	0	0	365	0	78	1.8	4.6	24.4	150.1	55	100	140	80	64	20	36.4	0.75	6.01	11.7	221	8.6	0.56	183	7.6	4.1	0.57	76	17	8	137.4	4.3	103.6	24	0.7
1324	0	0	0	0	0	0	0	0	0	0	0	0	1	0	0	365	0	70	1.1	11.5	23.4	168	66	93.3	120	80	64	20	36.4	0.96	7.82	15.3	211	26.5	1.34		6	3.6	2.03	143	213	274	136.5	3.5	94.1	25	21
1325	0	0	0	0	0	0	0	0	0	0	0	0	3	0	0	365	0	77	3.7	6.6	20.6	170.8	60	73.3	100	60	70	18	36.3	0.79	7.03	11.5	92	33.5	1.16	54	6.2	3.1	3.82	115	98	87	137.2	4	99.4	25
1326	0	0	0	0	0	0	0	0	0	0	0	0	2	0	0	365	0	78	1.2	8.5	21.2	167	59	106	146	86	60	20	36.4	0.79	4.56	12.1	138	7.8	0.78	181	5.5	3.7	11.05	357	107	191	143.2	4.2	107	24	1.6
1327	0	0	0	0	0	0	1	0	0	0	0	0	1	0	0	365	0	75	1.2	4.5	22.5	167.9	63.4	103.3	130	90	70	20	36.4	0.59	8.23	10.6	410	12.8	0.65	199	7.8	4	0.44	117	25	33	139.2	4.3	104.5	23	4.3
1328	0	0	0	0	0	0	0	0	0	0	0	0	1	0	0	365	0	74	1.2	10.4	20.9	169.6	60	93.3	120	80	68	20	36.4	1.07	4.25	10.7	256	12	1.01	144	8	4.4	0.44	99	34	9	140.3	4.2	106.3	24	0.3
1329	1	1	0	0	0	0	1	0	0	0	0	0	1	0	0	365	0	57	1.5	6.5	24	158.1	60	106.7	140	90	68	20	36.6	0.68	8.75	12.5	304	8.5	0.56	97	6	3.7	0.87	127	433	211	138.9	4.1	103.5	26	1.7
1330	0	0	0	0	0	1	0	0	0	0	0	0	3	0	0	306	0	75	3.6	5.5	21	162	55	83.3	110	70	60	18	36.1	0.72	3.46	6.9	92	9.9	0.82	82	5.7	2.9	4.01	296	177	135	139.3	4	106.5	29	79.5
1331	1	0	0	0	0	0	0	0	0	0	0	0	1	0	0	365	0	74	1.2	4.5	27.1	160.8	70	111.7	155	90	64	16	36	0.82	6.79	15.4	124	14.9	0.87	113	6.9	4.4	0.6	54	20	14	140.3	4.7	100.4	27	16.4
1332	0	1	0	0	0	0	0	0	0	1	1	1	2	0	0	365	0	80	1.9	2.7	24	172.5	71.4	90	130	70	72	18	36.3	1.27	13.09	8.6	338	31.2	1.92	119	7	3.4	0.82	201	17	11	130.1	5.3	93	23	184.9
1333	0	0	0	0	0	0	1	0	0	0	0	0	2	0	0	365	0	75	1.2	3.4	22.3	157	55	76.7	110	60	78	20	36.7	0.61	12.37	12.3	189	14.4	0.67	157	6.8	4	1.42	122	162	99	140.6	3.8	99.7	28	12.5
1334	0	0	0	0	0	0	1	0	0	0	0	0	1	1	0	17.5	0	89	2.3	16.5	19.7	151	45	100	140	80	105	18	36.8	0.44	11.12	12.5	151	18.1	0.44	123	6.1	2.8	1.6	220	17	18	130.2	3.3	98.6	20	157.3
1335	1	0	0	0	0	1	1	0	0	2	1	1	3	1	1	365	0	75	5.2	19.5	24.5	149.8	55	98.3	135	80	112	26	36.6	1.02	23.61	10.6	114	32.2	2.18	162	6.2	3	4.97	210	308	176	133.7	4.2	97.5	16	200.6
1336	0	1	0	0	0	0	0	0	0	0	0	0	1	0	1	365	0	81	2.5	9.8	28.4	169	81	73.3	100	60	92	20	37.1	0.78	7.65	13.4	225	20.3	0.78	131	5.6	3.2	0.81	65	23	13	140.3	2.6	105.4	21	34.8
1337	0	0	0	0	0	1	1	0	0	0	0	0	1	0	0	365	0	48	0.8	3.5	19	162.1	50	83.3	110	70	68	20	36.7	0.71	8.19	14.5	224	8.9	0.74	191	7.3	4.7	0.73	88	127	118	139.6	4.2	100	27	2.8
1338	0	1	0	0	0	0	1	0	0	0	0	0	1	0	1	20	0	83	2.6	5.4	25.3	154	60	73.3	100	60	76	18	36	0.7	8.89	13.5	159	17.1	0.68	151	6.7	3.9	3.45	207	772	286	135.5	3.2	101.8	18	20.4
1339	0	0	0	0	0	0	0	0	0	0	0	0	1	0	1	365	0	72	1.8	3.8				73.3	100	60	72	18	37.2	0.56	14.28	12.7	270	13.5	0.61	157	7.6	4	1.66	143	74	80	136.8	4.3	99.4	25	74.2
1340	0	0	0	0	0	0	1	0	0	0	0	0	2	0	0	191	0	64	1	7.4	23.9	158.3	60	90	130	70	84	20	36	0.49	18.54	14.1	161	5.9	0.52	181	6.4	3.6	8.28	234	237	458	130.1	3.7	92.4	21	127.5
1341	0	0	0	0	0	0	1	0	0	0	0	0	2	0	0	365	0	78	1.2	5.6	20.4	150.2	46	73.3	100	60	64	20	36.3	0.6	13.34	11.4	292	29.1	0.72	205	7.3	4.4	2.59	123	275	149					15.3
1342	0	0	0	0	0	0	0	0	0	0	0	0	3	0	0	6.5	0	76	3.6	5.5	26	164	70	96.7	130	80	72	18	36.4	0.64	4.59	13.6	83	15.8	0.88	174	7.1	3.7	2.02	220	71	75	133.1	3	98.1	23	87.3
1343	0	0	0	0	1	0	0	1	1	0	0	0	3	1	1	8.9	1	83	5.3	7.9				103.3	150	80	108	26	36.6	0.68	7.8	11.8	86	21.6	0.91	63	5.7	2.2	3.45	430	61	44	138.1	3.3	105.6	19	127.2
1344	0	0	0	0	0	0	1	0	0	0	0	0	3	0	0	5.7	0	92	3.9	4.7	17.1	153	40	85	115	70	70	18	36.5	0.55	9.23	8.6	77	16.4	0.63	89	5.5	2.9	2.27	115	37	65	137.5	3.3	104.5	24	95.9
1345	0	0	0	0	0	1	0	0	0	0	0	0	1	0	0	10	0	81	1.3	2.5	24.8	169.1	71	93.3	140	70	68	18	36.4	0.77	6.76	12.5	193	10.6	0.77	151	6.9	3.5	2.66	248	85	182	138.9	4.5	102.7	24	40.5
1346	0	0	0	0	0	0	1	0	0	0	0	0	1	0	0	365	0	59	0.9	5.5	17.2	167	48	83.3	110	70	72	20	36.5	0.65	10.99	11.7	216	24.1	0.85	174	7.3	3.7	2.11	240	103	109	137.9	3.8	96.6	23	346.9
1347	0	1	0	0	0	0	1	0	0	1	1	0	2	0	0	365	0	81	4.3	16.6	23.8	158.8	60	83.3	110	70	88	20	37.6	0.41	15.26	10.6	180	12.8	0.68	127	5.7	3.2	5.29	252	109	144	128.4	3.2	93.6	23	133.1
1348	0	0	0	0	0	0	0	0	0	0	0	0	1	0	0	22	0	81	1.3	3.5	23.9	165	65	90	150	60	67	20	36.3	0.87	10	13.6	134	15.9	1.07	121	7	4	4.93	125	72	79	134	3.7	96.5	21	112.7
1349	0	0	0	0	0	1	1	0	0	0	0	0	2	0	0	293	0	84	1.3	7.4	18.4	147.6	40	96.7	130	80	86	20	36.4	0.61	3.89	9.6	110	14.2	0.57	181	6.7	3.4	2.12	132	39	23	137.5	4.3	103.5	24	37.6
1350	0	0	0	1	0	0	0	0	0	0	0	0	1	0	0	365	0	71	1.1	3.4	26	182.8	87	110	130	100	60	18	36.1	0.98	3.66	14.3	110	15.3	0.86	136	7	4.2	0.56	56	21	13	144.9	4.1	107.2	26	1
1351	0	0	0	0	0	0	1	0	0	0	0	0	1	0	0	365	0	40	0.6	8.5	21.3	147.1	46	83.3	110	70	72	18	36	0.98	6.26	13.1	180	19.4	0.94	161	7.6	4.4	0.79	56	23	13	135.7	4.2	98.1	25
1352	0	1	0	0	0	0	1	0	0	0	0	0	1	0	0	365	0	79	1.9	3.5	23.8	144.9	50	113.3	160	90	76	20	36.6	0.6	7.18	12.3	264	20.7	0.61	176	7.3	3.9	0.41	99	16	16	141.2	4	103.3	25	0.4
1353	1	0	0	0	1	1	1	0	1	0	0	0	1	0	0	237.6	1	80	1.3	11.5	19.1	150	43	93.3	120	80	78	20	36	0.56	6.51	10.8	439	12.8	0.55	174	7.1	2.7	0.38	439	28	26	133.2	4.8	96.2	23	27.9
1354	0	0	0	1	0	0	0	0	1	1	1	0	3	1	0	103.4	1	81	4.6	4.5	21.7	163.5	58	93.3	120	80	98	22	36.1	0.86	17.86	10.5	309	28.3	1.41	138	5.8	3.7	0.27	44	42	24	138.7	5.2	104.2	16	2.4
1355	0	0	0	0	0	0	0	0	0	0	0	0	1	1	0	14.7	0	70	2	13.7			50	83.3	110	70	92	24	36.5	0.63	11.24	10.4	195	14.4	0.91	125	6.9	3.2	4	212	172	72	128.2	3.3	93.1	20	157.9
1356	0	0	0	0	0	0	0	0	1	0	0	0	1	0	0	291.7	1	55	0.9	10.6	18.2	152	42	96.7	130	80	83	18	36.5	0.92	9.99	13.3	224	7.2	0.79	165	6.2	3.8		239	35	34	131.8	4.2	96.1	21	46.1
1357	0	0	0	0	0	0	0	0	0	0	0	0	1	0	0	365	0	81	1.3	10.4	17.7	168.3	50	103.3	130	90	100	20	36.3	0.78	9.79	12.6	238	28.8	0.68	84	6.1	3.2	4.73	330	125	168	136.6	4.2	103.2	23	187.2
1358	1	0	0	0	0	0	0	0	0	0	0	1	1	0	0	356	0	74	1.2	7.4			52	90	130	70	90	18	37.3	1.2	10.03	14.2	255	14.7	1.03	195	7.4	4.6	2.09	91	79	55	142.7	4.3	101.8	26	7.4
1359	0	1	0	0	0	1	1	0	0	0	0	0	1	0	0	365	0	79	1.9	4.4	18.4	168	51.9	87.3	124	69	67	18	36.5	0.54	7.75	13.3	278	16.7	0.69	191	7.1	4.3	1.46	184	179	276	137.7	3.7	98.6	19	28
1360	0	0	0	0	0	1	0	0	0	0	0	0	1	0	0	52	0	53	0.8	5.7			45	96.7	130	80	72	20	36.6	0.95	12.44	15.2	175	16.7	1.18	183	7.2	4.8	0.61	134	141	67	135.8	4.2	95.4	26	7.2
1361	0	0	0	0	0	0	1	0	0	0	0	1	2	0	0	365	0	86	1.4	7.4			52	80	120	60	86	20	37.8	0.89	3.84	8.7	156	20.2	1.27	197	6.3	4	1.89	219	1216	460	147.5	3.6	108.5	20	4.6
1362	0	0	0	0	0	1	0	0	0	0	0	0	1	0	0	22	0	72	1.2	5.5			65	60	80	50	70	18	36.4	0.89	7.44	12.4	107	18.8	0.99	117	6.8	3.9	1.58	184	150	130	139.5	4.3	99.6	27	7.8
1363	1	1	0	0	0	0	0	0	0	0	0	0	3	0	0	8.5	0	68	4.1	7.5			63	90	130	70	71	18	36.4	0.88	6.52	10.1	98	10.5	0.63	65	5.9	3.4	0.97	109	17	23	136.9	3	104.4	19	16.5
1364	0	1	0	0	0	0	1	0	1	0	0	0	1	0	0	365	0	88	2	12.5	19.8	150.9	45	86.7	120	70	78	20	36	0.8	8.35	12.9	305	13.8	0.54	196	7.3	4	1.37	130	17	33	138.2	4.5	100.1	25	6.1
1365	1	1	0	0	0	0	1	0	0	0	0	0	1	1	0	365	0	87	2.9	5.4	23.9	165	65	126.7	180	100	108	18	36	0.72	10.73	12	327	14.1	0.89	228	7.5	3.8	0.69	89	20	7	134	4.5	97.3	22	7.4
1366	0	0	0	0	0	1	0	0	0	0	0	0	1	1	1	29	0	65	2.6	9.5			65	106.7	140	90	96	24	36	0.55	8.61	13.3	143	10.8	0.68	118	6.9	3.1	18.28	245	106	72	132.7	3.4	93.2	23	185.6
1367	0	0	0	0	0	0	0	0	0	0	0	0	1	0	0	365	0	77	1.2	9.5	22.2	164.5	60	73.3	100	60	77	20	36	0.8	8.45	13.4	299	12.8	0.59	219	6.6	3.3	4.91	491	88	155	140.2	3.7	105.2	24	16.8
1368	0	0	0	0	0	0	0	0	0	0	0	0	1	0	0	13.5	0	53	0.8	12.5			54	93.3	120	80	68	20	36.4	0.55	8.99	13.5	245	8.2	0.52	157	6.8	3.8	0.85	71	25	21	138.5	4.1	100.7	23	105.9
1369	0	0	0	0	0	0	1	0	0	0	0	0	1	0	0	365	0	30	0.5	60.6	20.1	157.6	50	76.7	110	60	90	16	36.3	0.47	4.7	11.8	275	4.7	0.47	219	7.1	3.2	10.1	286	111	240	142.9	4.5	103.3	26	8.2
1370	0	0	0	0	0	0	1	0	0	0	0	0	1	0	0	218	0	86	1.4	5.4	20	150	45	96.7	150	70	90	18	36.3	0.56	7	11.1	367	8.3	0.48	149	5.8	3.6	0.32	68	20	24	137.8	4.4	102.1	22	0.6
1371	0	0	0	0	0	0	1	0	0	3	1	0	3	0	0	365	0	82	3.7	7.5	21.5	160	55	86.7	120	70	72	20	36.6	0.64	31.23	11.5	23	62.3	2.89	126	6.1	3.7	2.53	169	102	61	134.8	3.8	97.8	17	292.8
1372	1	1	0	0	0	0	0	0	0	0	0	1	3	0	0	365	0	74	4.2	3.4	25	167.3	70	74.7	116	54	64	20	36	1.23	3.8	9.4	73	31.6	1.52	147	6.8	3.7	0.9	91	31	22	144.5	4.3	106.7	26	0.4
1373	0	0	0	0	0	1	0	0	0	0	0	0	1	1	1	29.6	0	54	2.4	28.6	19.9	166.4	55.1	80	100	70	100	22	36.5	0.53	9.27	10.8	333	6.3	0.51	128	5.6	3.4	0.4	90	54	30	132.6	5	96.5	24	111.7
1374	0	1	0	0	0	1	1	0	0	0	0	1	1	0	0	365	0	57	1.5	6.4	24.4	162	64	76.7	110	60	65	20	38	1.4	12.47	9	262	24.1	1.43	137	6.2	4	0.47	81	43	37	137.5	4.2	105.5	19	15.1
1375	1	1	0	0	0	0	1	0	0	0	0	0	1	0	0	365	0	64	1.6	6.4	18.4	160	47	110	150	90	84	20	36.6	0.76	12.97	11.6	293	20.2	0.75	121	6.4	4.1	0.44	178	172	81	137.1	5.1	100.3	25	14.7
1376	0	1	0	0	1	0	0	0	0	2	1	0	3	0	0	365	0	74	4.2	12.4			65	86.7	120	70	93	20	36.5	0.74	9.98	11.5	85	17	2.21	66	5.4	3	3.78	194	173	162	136.8	3	100.4	15	126.7
1377	0	0	0	0	0	0	1	0	0	1	1	1	3	1	1	365	0	44	4.7	9.7	29.3	158.8	74	70	90	60	98	22	36.3	1.44	12.13	9.7	67	30.1	2.17	57	4.6	1.9	1.13	122	85	45	135.2	5	104.7	16	416.1
1378	1	1	0	1	0	0	0	0	1	0	0	0	3	0	0	365	0	47	3.8	8.4			58	90	110	80	88	18	36.4	0.75	5.42	14.6	94	10.1	0.91	187	7.8	4	1.45	115	51	51	138.2	4.2	98.2	26	77.1
1379	0	0	0	1	0	0	0	0	0	2	1	0	3	0	1	365	0	83	4.4	16.5	25.6	159.3	65	96.7	130	80	64	22	36.6	0.9	5.55	12.6	114	32.6	2.36	138	6.3	3	0.43	81	604	160	136.3	3.9	98.5	19	256.3
1380	0	1	0	0	0	0	0	0	0	0	0	0	1	0	0	365	0	77	1.8	4.4	24.5	169.1	70	86.7	120	70	72	20	36.5	0.86	11.92	13.9	151	14.7	1.02	126	6	4	4.26	219	508	682	141.5	4.6	106.5	28	61.4
1381	0	0	0	0	0	0	1	0	0	0	0	0	1	0	0	365	0	44	0.7	5.7	22	163.2	58.6	93.3	120	80	62	20	36.3	0.64	4.95	12.9	259	6.6	0.53	147	6.1	3.6	1.75	145	598	855	139.1	4.3	100	24
1382	0	0	0	0	0	0	0	0	0	0	0	0	1	0	0	365	0	54	0.9	3.5	16.6	155	40	93.3	120	80	70	20	36.4	1.03	10.69	16.7	201	10.9	0.86	149	6.8	3.9	2.04	85	153	114	132.7	4.3	97.5	19	7.8
1383	0	0	0	0	0	0	0	0	0	0	0	0	1	0	0	365	0	70	1.1	4.5	25.2	167.4	70.5	86.7	120	70	69	20	36.4	1.12	4.95	11.8	352	12.2	1.08	95	6.2	3.5	0.3	229	36	22	138.2	5	101.6	25	5.4
1384	0	1	0	0	0	1	1	0	0	0	0	1	1	0	0	365	0	83	1.9	10.5	26.3	156	64	93.3	120	80	68	20	36.6	1.13	10.82	9.5	246	14.5	0.72	156	6.4	2.8	0.17	183	56	28	130.2	4.9	95.9	23	146.3
1385	0	0	0	0	0	0	0	0	1	0	0	0	1	0	1	199.2	1	69	1.8	9.5	21.8	163.8	58.6	73.3	100	60	64	20	36.3	1.19	4.69	8.9	142	17.6	1.03	156	6.9	3.7	0.89	975	59	80	140.2	4.3	101.6	27	31.5
1386	1	0	0	0	0	0	0	0	0	0	0	0	1	0	0	365	0	80	1.3	5.4	23.2	167.4	65	76.7	110	60	72	24	36.7	0.78	9.88	12.2	228	27.9	0.87	148	6.3	3.6	0.19	45	25	18	140.4	5.1	104.8	28	0.3
1387	0	1	0	0	0	0	0	0	0	0	0	0	1	0	0	106	0	70	1.7	3.6			60	86.7	120	70	72	20	36.2	0.46	6.92	14.8	189	7.7	0.52	138	6.8	4.2	0.6	75	28	17	134.9	5.2	96.8	27	7.6
1388	0	0	0	0	0	1	1	0	1	0	0	0	1	0	0	77.9	1	81	1.3	10.6	21.6	151.4	49.6	96.7	130	80	80	20	36.4	0.39	6.67	11.9	253	7.8	0.41	116	6.1	2.9	0.32	150	42	64	134.6	3.7	97.3	28	54.2
1389	1	1	0	0	0	1	0	0	0	0	0	0	1	0	0	365	0	51	1.4	3.6	22.5	163.2	60	90	130	70	65	18	36	1.02	8.22	15.5	188	10.6	1.12	144	7.2	4.6	0.53	83	22	28	137	5.7	92.8	31	0.3
1390	1	1	0	0	0	0	1	0	0	0	0	0	1	0	0	365	0	70	1.7	73.4	20.8	155	50	97.3	150	71	90	20	36.4	0.42	4.43	12.5	252	10.9	0.54	173	6.7	3.8	1.94	374	121	200	134.6	4.7	94.3	24	35
1391	1	1	1	1	0	0	1	0	0	0	0	0	3	0	1	365	0	76	4.9	7.5	28.4	184	96	76.7	110	60	75	24	37.4	0.5	7.29	11.5	61	28.5	0.75	120	6.5	3.5	4.21	94	134	81	140.8	4.6	104.7	22	56.9
1392	0	1	0	0	0	0	1	0	0	0	0	0	1	0	0	13.5	0	71	1.7	12.5			55	93.3	120	80	102	20	37.5	0.54	5.54	12.6	184	20.7	0.72	166	6.7	3.7	2.4	141	953	476	139	3.5	101	22	7.6
1393	0	0	0	0	0	0	0	0	0	0	0	0	2	1	1	23	0	46	2.3	12.4	21.6	180	70	106.7	140	90	77	22	36.7	0.78	14.11	15	140	12.3	0.82	102	7.1	3.8	5.66	179	662	722	134.6	3.5	98.3	17	115
1394	0	0	0	0	0	0	1	0	0	0	0	0	1	0	1	188	0	79	1.9	5.5	17.2	150.8	39.2	73.3	100	60	89	24	37.9	0.68	5.13	9.7	195	10.8	0.65	123	6.8	3.1	2.27	156	69	35	138	3.9	104.2	23	1.7
1395	1	1	0	1	0	0	0	0	0	0	0	0	1	1	1	15.6	0	75	3.4	14.6			66	73.3	100	60	120	28	36.3	0.78	10.04	14.6	230	12.4	0.65	124	6.3	3.6	1.42	100	17	10	137.2	4	103.9	19	10.3
1396	1	1	0	0	0	1	0	0	0	0	0	0	1	0	1	365	0	73	2.4	22.4	25.1	160.8	65	70	90	60	78	20	37.1	1.05	15.22	14.5	229	22.9	1.25	166	7	3.9	1.37	151	148	99	136.9	4.9	99.9	25	3.1
1397	0	0	0	0	0	0	1	0	0	0	0	0	2	0	0	100	0	89	1.4	3.5				56.7	90	40	76	20	36	0.78	12.17	9	214	15.1	0.57	94	5.7	2.3	0.96	75	19	8	135.8	5	103.2	20	75.9
1398	0	1	0	0	0	1	1	0	0	0	0	1	2	0	0	365	0	82	1.9	5.6			60	123.3	170	100	88	20	36.5	1.09	13.92	11.4	159	12	0.98	106	6.7	3.9	3.73	164	199	369	138.1	4.4	105.9	21	85.8
1399	0	0	0	0	0	0	0	0	0	0	0	0	2	1	1	365	0	83	2.9	13.4	17.6	165	48	93.3	120	80	110	32	36.5	0.67	12.5	13.3	251	14.4	0.84	166	6.7	4.2	2.05	103	364	97	133.5	3.6	97.1	21	1
1400	0	0	0	0	0	0	0	0	0	0	0	0	1	0	0	365	0	79	1.3	15.4	24.3	172	72	93.3	120	80	66	20	36.3	1.14	8.15	11.3	205	23.4	0.94	125	6.4	3.6	0.38	68	14	14	138.6	3.5	105.6	23	2.5
1401	1	1	0	0	1	1	0	0	0	1	1	0	2	1	0	365	0	91	5.4	15.5	19.5	160	50	95	125	80	78	22	36.3	0.77	12.03	11.7	198	26.8	1.17	165	7.1	4	2.84	281	528	102	136.5	4.2	96.1	23	2
1402	0	1	0	0	0	1	1	0	0	2	1	0	3	0	1	21.5	0	79	4.9	20.5	24.2	170	70	73.3	100	60	68	16	36.2	0.48	7.06	9.3	84	27	1.04	111	5.2	2.9	0.88	200	42	29	141.5	3.7	108.1	17	250
1403	0	0	0	0	0	0	0	0	0	0	0	1	1	0	0	365	0	65	1	6.5	20	173	60	70	90	60	60	20	37	1.64	9.59	13.6	153	40	1.77	128	6.5	3.5	1.74	119	136	192	132.3	3.9	102.7	17	138.9
1404	0	0	0	0	0	0	0	0	0	0	0	0	2	0	0	15.5	0	79	1.3	14.5	23.7	180.3	77	96.7	130	80	73	18	36.4	0.94	6.45	12.4	258	18.3	0.79	175	7	3	5.95	347	303	164	132.2	3.8	96.4	24	40
1405	1	1	0	0	1	0	1	0	0	0	0	0	1	0	0	20	0	71	1.7	9.4			40	90	110	80	86	18	37.1	0.31	13.07	12.5	183	5.7	0.42	161	5.9	2.8	1.19	114	52	74	132.7	2.8	91.5	24	34.6
1406	0	0	0	0	0	0	1	0	0	0	0	0	1	0	0	365	0	86	1.4	7.5	22.5	169.9	65	93.3	120	80	91	20	36.2	0.67	4.18	11.3	183	13.1	0.84	175	7.2	4.1	0.34	138	19	12	143.3	4.2	106.1	26	0.9
1407	1	0	0	0	0	0	0	0	0	0	0	0	1	0	0	18.6	0	63	1	17.6	22.3	160	57	93.3	120	80	80	18	36.3	0.56	7.62	11.7	169	4	0.63	171	5.3	3.2	8.9	596	88	98	133	4.7	93.8	28	31.6
1408	0	0	0	1	0	0	0	0	1	0	0	0	2	1	0	98.8	1	43	1.6	14.4	27.6	170.2	80	86.7	120	70	95	20	36.7	0.75	13.28	9.9	137	12.4	0.7	163	6.3	2.4	4	165	61	29	121	5	82.5	25	117.1
1409	0	1	0	0	0	0	0	0	0	0	0	0	1	1	0	8.5	0	69	2.6	7.5	19.7	151	45	93.3	120	80	116	20	38.1	0.54	13.06	14.1	209	12.8	0.69	127	6.7	3.9	1.38	96	37	29	134	4	99.9	22	165.6
1410	1	1	0	0	0	0	0	0	0	0	0	0	1	0	0	12.5	0	65	1.6	11.5	25.4	159.4	64.6	90	130	70	64	18	36.4	0.69	5.38	13	253	14	0.81	139	5.9	3.6	0.96	132	133	179	137	4.3	106.5	22	10.4
1411	0	0	0	0	0	0	1	0	0	0	0	0	3	0	0	72	0	78	1.2	20.5	21.1	154	50	93.3	120	80	80	10	36.6	0.36	9.32	12.4	273	17.3	0.51	152	6.2	2.9	1.46	72	43	18	136.4	3.3	97.5	24	76.1
1412	0	0	0	0	0	0	0	1	1	3	1	0	3	0	0	9.5	1	73	3.6	8.5				83.3	110	70	62	16	36.4	0.56	12.47	10.8	19	17.4	2.24	26	3.9	1.7	1.51	79	62	31	140.7	2.9	112.7	13	98.1
1413	0	1	0	0	0	0	1	0	0	0	0	0	1	0	0	177	0	73	1.8	5.5	22.1	142.6	45	96.7	130	80	80	20	36.1	0.44	14.45	12.8	319	9.9	0.5	147	6.9	3.6	1.12	113	45	23	138.4	4.1	101.3	25	109.3
1414	0	0	0	0	1	0	1	0	0	0	0	0	2	1	0	365	0	80	2.2	15.6	22	158	55	77.3	114	59	95	18	36.2	0.48	21.9	10.6	264	9.8	0.53	143	6.5	3	0.26	93	18	7	131.5	3.7	93.3	22	98.9
1415	0	0	0	0	0	0	0	0	0	0	0	0	1	0	0	19.4	0	74	1.2	18.4			38	106.7	160	80	88	18	36.6	0.46	6.85	9.7	132	17.1	0.63	102	5.5	3	3.75	311	539	298	137.3	3.5	103.9	19	18.8
1416	0	0	0	0	0	0	1	0	0	0	0	0	1	0	0	365	0	90	1.4	5.5	28.5	156.6	70	101.7	145	80	76	21	36.8	0.43	6.36	12.7	259	8.9	0.61	199	6.7	3.7	0.19	67	24	11	137.8	3.8	100	25	4.5
1417	0	1	0	0	0	0	1	0	0	2	1	1	3	0	1	365	0	77	4.9	27.5	18.8	156.5	46	70	90	60	72	20	36.2	1.31	6.12	10.1	165	96.9	3.12	94	8.2	4.5	0.5	78	23	14	123.3	8.8	96.4	13	3.7
1418	0	0	0	0	0	0	0	0	0	0	0	0	1	0	0	365	0	60	1	9.5	13.7	162	36	110	150	90	72	18	36.2	0.64	7.89	17	234	18.4	0.86	215	7.4	5	0.64	82	17	18	140.3	4.8	103.1	29	3.4
1419	0	1	0	0	0	0	0	0	0	0	0	0	1	0	0	13	0	61	1.6	3.7			58	90	110	80	64	18	37.9	0.98	16.27	12.5	233	22	1.12	194	6.1	3.3	2.69	156	191	198	137.2	3.7	102.9	19	99.7
1420	0	0	0	0	0	1	0	0	0	1	1	0	2	0	1	6.6	0	75	4.3	5.6			55	73.3	100	60	60	18	36.4	0.51	9.93	15.1	116	7.6	0.8	162	6.5	3.3	10.49	151	155	85	136.7	3.8	99.5	25	97.3
1421	1	1	0	0	0	0	0	0	0	0	0	0	2	1	1	365	0	82	3.5	5.4			50	73.3	100	60	80	22	36.3	0.96	12.32	13.1	236	14.9	0.93	115	6.2	3.7	0.9	89	17	23	137.8	4.1	100.8	25	42.6
1422	0	0	0	0	0	0	0	0	0	0	0	0	1	0	0	365	0	70	1.1	7.6	24.1	170.5	70	80	100	70	60	18	36.3	0.7	10.94	15.9	116	11.4	0.75	143	6.8	4.4	1.59	84	142	50	136.8	4.3	100.1	26	1.9
1423	0	0	0	0	0	0	0	0	0	0	0	0	1	0	0	61.5	0	55	0.9	60.5	20.9	154.6	50	108.7	140	93	85	20	36	0.5	6.49	12.7	197	4.7	0.61	195	5.8	3.3	0.71	175	142	85	139	2.7	97	24	3
1424	0	1	0	0	0	0	0	0	1	0	0	0	2	0	0	365	0	78	1.8	11.2	20.7	170.2	60	90	130	70	64	20	36.1	1.07	13.02	14.4	229	26.8	1.38	170	6.8	4	2.21	232	204	193	140.4	5.5	105	21	13.9
1425	0	0	0	0	0	0	0	0	0	0	0	1	1	0	0	365	0	74	1.2	11.4	21.5	143	44	96.7	130	80	60	18	36.6	1.66	5.27	15.9	284	19.8	1.54	172	7.6	4.6	1.56	64	20	13	140.4	4.1	102.5	28	2.3
1426	1	0	0	0	0	1	0	0	1	0	0	0	3	0	0	365	0	58	3.3	14.6	23.7	171.8	70	72.7	102	58	66	16	36.5	0.6	2.68	9.1	48	9.4	0.53	119	7.1	3.1	1.96	160	38	46	131.3	4.5	95.5	27	13.6
1427	0	0	0	0	0	1	0	0	0	0	0	0	1	0	0	365	0	59	0.9	17.5			60	103.3	130	90	80	20	36	0.53	5.35	14.3	259	15.6	0.58	130	6.8	4.7	0.45	40	28	34	143.1	4.6	105.1	27	1.3
1428	0	0	0	0	0	1	1	0	1	3	1	0	2	1	0	365	0	82	4.6	8.5	31.9	137.1	60	96.7	130	80	98	18	37.5	0.33	17.93	9	392	32.5	1.72	114	5	2.2	9.06	130	174	106	125.3	3.5	91.4	19	129.1
1429	0	1	0	0	0	0	1	0	0	0	0	0	2	0	1	4.5	0	85	2.6	3.5	22.9	175	70	80	100	70	60	20	36.4	0.72	12.12	12.9	271	23.4	1.03	156	6.5	3.5	1.48	199	58	44	135.4	4.3	100	22	230.4
1430	0	0	0	0	0	1	0	0	0	0	0	0	2	0	0	287	0	44	0.7	6.4	27.3	160	70	83.3	110	70	88	18	37.4	0.73	22.58	16.2	203	12.9	0.98	193	6.7	4.2	6.71	172	423	314	139.8	4.4	101	24	48.9
1431	0	0	1	0	0	0	1	0	0	0	0	0	1	0	0	365	0	82	1.3	9.4				83.3	130	60	70	20	36	0.63	6.38	10	177	19.5	0.61	195	7.4	4.4	0.43	66	23	8	135.6	4.1	99.4	25	0.2
1432	0	0	0	0	0	0	1	0	0	0	0	0	2	0	0	13	0	76	1.2	5.5	22	175.8	68	91.7	135	70	74	18	37	0.57	16.13	13.3	184	18.7	0.71	326	6.7	4.1	1.22	123	326	185	138.3	3.7	101	23	1.8
1433	0	1	0	0	1	0	1	0	0	0	0	0	3	0	0	365	0	58	3.9	12.5	18.6	157.4	46	93.3	120	80	76	18	36.6	0.5	8.11	11.8	82	7.4	0.44	141	5.9	3.2	0.88	86	21	30	142	4.2	107.3	23	162.9
1434	0	0	0	0	0	0	0	0	0	0	0	0	1	0	0	20	0	56	0.9	5.5			55	103.3	130	90	62	20	36.4	0.63	9.09	13.1	287	11.9	0.62	145	7.3	4.2	1.48	205	693	134	133.7	6.8	101.9	24	1.6
1435	0	1	0	0	0	0	1	0	0	0	0	0	2	0	0	365	0	89	2	5.6	19.3	172	57	85	125	65	70	20	36.2	0.69	13.09	11.4	160	14.6	0.61	190	6.5	3.6	3.38	212	737	283	138	3.1	99.5	25	19.9
1436	0	0	0	0	0	0	0	0	0	0	0	0	2	0	0	9	0	64	1	2.5	20	142.4	40.5	90	130	70	57	20	36.3	0.66	18.33	16.6	193	8.5	0.72	118	6.8	4.2	6.52	196	268	304	137.7	4.9	99.3	24	28.3
1437	0	0	0	0	0	1	1	0	1	0	0	0	1	0	0	365	0	79	1.3	4.5				80	100	70	72	18	36.3	0.51	5.94	11.8	357	14.2	0.76	181	6.5	3.2	0.97	252	60	96	134.6	3.3	104.1	19	5.2
1438	1	0	0	0	0	0	0	0	0	0	0	0	2	0	0	68	0	68	1.1	7.5	21.6	166.8	60	86.7	120	70	80	20	36.5	0.73	13.11	10.1	200	13.3	0.61	104	5.9	3.2	10.98	259	318	59	137.9	4.3	100	23	63.4
